# Supplementary material for: 3′-Benzoyl-1′-methyl-4′-phenyl­spiro[acenaphthyl­ene-1(2H),2′-pyrrolidin]-2-one
Source: Acta Crystallogr Sect E Struct Rep Online. 2010 Oct 31;66(Pt 11):o3002. doi: 10.1107/S160053681004376X (PMC3009230; doi:10.1107/S160053681004376X)
Supplement: Supplementary file 1 [file e-66-o3002-sup1.cif]

##############################################################################
###                                                                        ###
###        Electronic paper (Acta Crystallographica Section E)             ###
###                                                                        ###
##############################################################################
#                                                                            #
# This CIF contains the data in a paper accepted for publication in Acta     #
# Crystallographica Section E. It conforms to the requirements of Notes      #
# for Authors for Section E, and has been peer reviewed under the auspices   #
# of the IUCr Commission on Journals.                                        #
#                                                                            #
# Full details of the Crystallographic Information File format               #
# are given in the paper "The Crystallographic Information File (CIF):       #
# a New Standard Archive File for Crystallography" by S. R. Hall, F. H.      #
# Allen and I. D. Brown [Acta Cryst. (1991), A47, 655-685].                  #
#                                                                            #
# The current version of the core CIF dictionary is obtainable from          #
# ftp://ftp.iucr.org/pub/cif_core.dic. The current version number is 2.4.    #
#                                                                            #
# Software is freely available for graphical display of the structure(s) in  #
# this CIF.  For information consult the CIF home page http://www.iucr.org/  #
# cif/home.html                                                              #
#                                                                            #
# This file may be used for bona fide research purposes within the           #
# scientific community so long as proper attribution is given to the journal # 
# article from which it was obtained.                                        #
#                                                                            #
##############################################################################
                                             
data_global
_audit_creation_method     'SHELXL-97'
_journal_data_validation_number     ?
_journal_date_recd_electronic     2010-10-25
_journal_date_accepted     2010-10-26
_journal_name_full     'Acta Crystallographica, Section E'
_journal_year     2010
_journal_volume     66
_journal_issue     11
_journal_page_first     o3002
_journal_page_last     o3002
_journal_paper_category     QO
_journal_coeditor_code     HB5706
_publ_contact_author_name     'T. Augustine'
_publ_contact_author_address
;
Department of Chemistry
D. G. Vaishnav College
Chennai 106
Tamil Nadu
India
;
_publ_contact_author_email     augustineap@gmail.com
_publ_contact_author_fax     ?
_publ_contact_author_phone     ?
_publ_section_title
;
3'-Benzoyl-1'-methyl-4'-phenylspiro[acenaphthylene-1(2<i>H</i>),2'-\
pyrrolidin]-2-one
;
loop_
    _publ_author_name
    _publ_author_address
    'T. Augustine'
;
Department of Chemistry
D. G. Vaishnav College
Chennai 106
Tamil Nadu
India
;
    'Scholastica Mary Vithiya'
;
Department of Chemistry
Auxilium College
Vellore
Tamil Nadu
India
;
    'S. Ignacimuthu'
;
Entomology Research Institute
Loyola College
Chennai 34
Tamil Nadu
India
;
    'V. Ramkumar'
;
Department of Chemistry
Indian Institute of Technology Madras
Chennai 36
Tamil Nadu
India
;
data_I
_audit_creation_method     SHELXL97
_chemical_name_systematic
;
3'-Benzoyl-1'-methyl-4'-phenylspiro[acenaphthylene-1(2<i>H</i>),2'-
pyrrolidin]-2-one
;
_chemical_name_common     ?
_chemical_formula_moiety     'C29 H23 N O2'
_chemical_formula_sum     'C29 H23 N O2'
_chemical_formula_iupac     'C29 H23 N O2'
_chemical_formula_weight     417.48
_chemical_melting_point     ?
_symmetry_cell_setting     monoclinic
_symmetry_space_group_name_H-M     'P 21/c'
_symmetry_space_group_name_Hall     '-P 2ybc'
loop_
    _symmetry_equiv_pos_as_xyz
    'x, y, z'
    '-x, y+1/2, -z+1/2'
    '-x, -y, -z'
    'x, -y-1/2, z-1/2'
_cell_length_a     8.6462(4)
_cell_length_b     15.8352(8)
_cell_length_c     16.7174(8)
_cell_angle_alpha     90.00
_cell_angle_beta     99.827(2)
_cell_angle_gamma     90.00
_cell_volume     2255.27(19)
_cell_formula_units_Z     4
_cell_measurement_reflns_used     3350
_cell_measurement_theta_min     2.47
_cell_measurement_theta_max     25.25
_cell_measurement_temperature     298(2)
_cell_special_details     ?
_exptl_crystal_description     block
_exptl_crystal_colour     colourless
_exptl_crystal_size_max     0.42
_exptl_crystal_size_mid     0.34
_exptl_crystal_size_min     0.22
_exptl_crystal_density_diffrn     1.230
_exptl_crystal_density_meas     ?
_exptl_crystal_density_method     'not measured'
_exptl_crystal_F_000     880
_exptl_absorpt_coefficient_mu     0.077
_exptl_absorpt_correction_type     multi-scan
_exptl_absorpt_process_details     '(SADABS; Bruker, 2004)'
_exptl_absorpt_correction_T_min     0.9685
_exptl_absorpt_correction_T_max     0.9833
_exptl_special_details
;
;
_diffrn_ambient_temperature     298(2)
_diffrn_radiation_type     MoK\a
_diffrn_radiation_wavelength     0.71073
_diffrn_radiation_source     'fine-focus sealed tube'
_diffrn_radiation_monochromator     graphite
_diffrn_measurement_device_type     'Bruker APEXII CCD area-detector'
_diffrn_measurement_method     '\f and \w'
_diffrn_detector_area_resol_mean     ?
_diffrn_reflns_number     16782
_diffrn_reflns_av_R_equivalents     0.0353
_diffrn_reflns_av_sigmaI/netI     0.0523
_diffrn_reflns_theta_min     1.78
_diffrn_reflns_theta_max     28.30
_diffrn_reflns_theta_full     25.00
_diffrn_measured_fraction_theta_max     0.988
_diffrn_measured_fraction_theta_full     0.998
_diffrn_reflns_limit_h_min     -9
_diffrn_reflns_limit_h_max     11
_diffrn_reflns_limit_k_min     -18
_diffrn_reflns_limit_k_max     20
_diffrn_reflns_limit_l_min     -22
_diffrn_reflns_limit_l_max     22
_diffrn_standards_number     ?
_diffrn_standards_interval_count     ?
_diffrn_standards_interval_time     ?
_diffrn_standards_decay_%     ?
_refine_special_details
;
Refinement of <i>F</i>^2^ against ALL reflections. The weighted <i>R</i>-factor
<i>wR</i> and goodness of fit <i>S</i> are based on <i>F</i>^2^, conventional
<i>R</i>-factors <i>R</i> are based on <i>F</i>, with <i>F</i> set to zero for
negative <i>F</i>^2^. The threshold expression of <i>F</i>^2^ > \s(<i>F</i>^2^)
is used only for calculating <i>R</i>-factors(gt) <i>etc</i>. and is not
relevant to the choice of reflections for refinement. <i>R</i>-factors based
on <i>F</i>^2^ are statistically about twice as large as those based on
<i>F</i>, and <i>R</i>-factors based on ALL data will be even larger.
;
_reflns_number_total     5549
_reflns_number_gt     2944
_reflns_threshold_expression     I>2\s(I)
_refine_ls_structure_factor_coef     Fsqd
_refine_ls_matrix_type     full
_refine_ls_R_factor_all     0.1170
_refine_ls_R_factor_gt     0.0515
_refine_ls_wR_factor_gt     0.1141
_refine_ls_wR_factor_ref     0.1418
_refine_ls_goodness_of_fit_ref     1.015
_refine_ls_restrained_S_all     1.015
_refine_ls_number_reflns     5549
_refine_ls_number_parameters     290
_refine_ls_number_restraints     0
_refine_ls_hydrogen_treatment     constr
_refine_ls_weighting_scheme     calc
_refine_ls_weighting_details
       'calc w = 1/[\s^2^(Fo^2^)+(0.0566P)^2^+0.2960P] where P=(Fo^2^+2Fc^2^)/3'
_atom_sites_solution_hydrogens     geom
_atom_sites_solution_primary     direct
_atom_sites_solution_secondary     difmap
_refine_ls_shift/su_max     0.000
_refine_ls_shift/su_mean     0.000
_refine_diff_density_max     0.179
_refine_diff_density_min     -0.187
_refine_ls_extinction_method     none
_refine_ls_extinction_coef     ?
loop_
    _atom_type_symbol
    _atom_type_description
    _atom_type_scat_dispersion_real
    _atom_type_scat_dispersion_imag
    _atom_type_scat_source
    'C' 'C' 0.0033 0.0016
                         'International Tables Vol C Tables 4.2.6.8 and 6.1.1.4'
    'H' 'H' 0.0000 0.0000
                         'International Tables Vol C Tables 4.2.6.8 and 6.1.1.4'
    'N' 'N' 0.0061 0.0033
                         'International Tables Vol C Tables 4.2.6.8 and 6.1.1.4'
    'O' 'O' 0.0106 0.0060
                         'International Tables Vol C Tables 4.2.6.8 and 6.1.1.4'
_computing_data_collection     'APEX2 (Bruker, 2004)'
_computing_cell_refinement
;
APEX2 (Bruker, 2004) and SAINT (Bruker,
2004)
;
_computing_data_reduction
;
SAINT (Bruker, 2004) and XPREP (Bruker,
2004)
;
_computing_structure_solution     'SHELXS97 (Sheldrick, 2008)'
_computing_structure_refinement     'SHELXL97 (Sheldrick, 2008)'
_computing_molecular_graphics     'ORTEP-3 (Farrugia, 1997)'
_computing_publication_material     'SHELXL97 (Sheldrick, 2008)'
loop_
    _atom_site_type_symbol
    _atom_site_label
    _atom_site_fract_x
    _atom_site_fract_y
    _atom_site_fract_z
    _atom_site_U_iso_or_equiv
    _atom_site_adp_type
    _atom_site_calc_flag
    _atom_site_refinement_flags
    _atom_site_occupancy
    _atom_site_disorder_assembly
    _atom_site_disorder_group
    C C1 0.2530(2) 0.32056(11) 0.28710(10) 0.0505(5) Uani d . 1 . .
    C C2 0.3044(2) 0.27558(11) 0.21910(10) 0.0523(5) Uani d . 1 . .
    C C3 0.4124(3) 0.21283(14) 0.21511(14) 0.0848(7) Uani d . 1 . .
    H H3 0.4681 0.1887 0.2621 0.102 Uiso calc R 1 . .
    C C4 0.4365(4) 0.18600(16) 0.13784(16) 0.1013(9) Uani d . 1 . .
    H H4 0.5112 0.1445 0.1344 0.122 Uiso calc R 1 . .
    C C5 0.3546(3) 0.21865(15) 0.06826(14) 0.0845(7) Uani d . 1 . .
    H H5 0.3733 0.1985 0.0185 0.101 Uiso calc R 1 . .
    C C6 0.1491(3) 0.32230(14) 0.00346(11) 0.0643(6) Uani d . 1 . .
    H H6 0.1588 0.3072 -0.0492 0.077 Uiso calc R 1 . .
    C C7 0.0454(2) 0.38280(14) 0.01609(11) 0.0631(6) Uani d . 1 . .
    H H7 -0.0157 0.4080 -0.0288 0.076 Uiso calc R 1 . .
    C C8 0.0257(2) 0.40942(12) 0.09475(11) 0.0549(5) Uani d . 1 . .
    H H8 -0.0478 0.4506 0.1012 0.066 Uiso calc R 1 . .
    C C9 0.11632(19) 0.37362(10) 0.16061(9) 0.0413(4) Uani d . 1 . .
    C C10 0.2211(2) 0.31009(10) 0.14725(9) 0.0430(4) Uani d . 1 . .
    C C11 0.2423(2) 0.28227(12) 0.06998(10) 0.0555(5) Uani d . 1 . .
    C C12 0.13015(19) 0.38914(10) 0.25123(9) 0.0414(4) Uani d . 1 . .
    C C13 0.19337(19) 0.47786(10) 0.28373(9) 0.0402(4) Uani d . 1 . .
    H H13 0.2961 0.4699 0.3181 0.048 Uiso calc R 1 . .
    C C14 0.0763(2) 0.50907(11) 0.33801(10) 0.0497(5) Uani d . 1 . .
    H H14 -0.0009 0.5458 0.3051 0.060 Uiso calc R 1 . .
    C C15 -0.0067(2) 0.42866(13) 0.35599(12) 0.0637(6) Uani d . 1 . .
    H H15A 0.0552 0.3972 0.4000 0.076 Uiso calc R 1 . .
    H H15B -0.1090 0.4407 0.3697 0.076 Uiso calc R 1 . .
    C C16 0.2127(2) 0.53926(11) 0.21632(10) 0.0447(4) Uani d . 1 . .
    C C17 0.35855(19) 0.53647(11) 0.17984(9) 0.0437(4) Uani d . 1 . .
    C C18 0.4852(2) 0.48560(13) 0.20867(12) 0.0612(5) Uani d . 1 . .
    H H18 0.4812 0.4498 0.2524 0.073 Uiso calc R 1 . .
    C C19 0.6179(3) 0.48749(17) 0.17315(16) 0.0906(8) Uani d . 1 . .
    H H19 0.7031 0.4531 0.1929 0.109 Uiso calc R 1 . .
    C C20 0.6240(3) 0.53984(19) 0.10893(17) 0.1026(9) Uani d . 1 . .
    H H20 0.7140 0.5412 0.0854 0.123 Uiso calc R 1 . .
    C C21 0.5004(3) 0.58984(18) 0.07900(14) 0.0889(8) Uani d . 1 . .
    H H21 0.5055 0.6248 0.0348 0.107 Uiso calc R 1 . .
    C C22 0.3676(2) 0.58877(13) 0.11399(11) 0.0625(5) Uani d . 1 . .
    H H22 0.2831 0.6233 0.0934 0.075 Uiso calc R 1 . .
    C C23 0.1560(2) 0.55919(11) 0.41019(11) 0.0495(5) Uani d . 1 . .
    C C24 0.1259(3) 0.64403(13) 0.41745(13) 0.0690(6) Uani d . 1 . .
    H H24 0.0502 0.6700 0.3791 0.083 Uiso calc R 1 . .
    C C25 0.2064(3) 0.69126(16) 0.48084(18) 0.0879(8) Uani d . 1 . .
    H H25 0.1839 0.7484 0.4845 0.105 Uiso calc R 1 . .
    C C26 0.3172(3) 0.65544(18) 0.53761(16) 0.0827(7) Uani d . 1 . .
    H H26 0.3726 0.6878 0.5794 0.099 Uiso calc R 1 . .
    C C27 0.3463(3) 0.57130(17) 0.53253(13) 0.0767(7) Uani d . 1 . .
    H H27 0.4204 0.5456 0.5719 0.092 Uiso calc R 1 . .
    C C28 0.2670(2) 0.52382(14) 0.46946(12) 0.0649(6) Uani d . 1 . .
    H H28 0.2890 0.4665 0.4669 0.078 Uiso calc R 1 . .
    C C29 -0.0869(3) 0.29814(14) 0.28011(14) 0.0825(7) Uani d . 1 . .
    H H29A -0.0220 0.2644 0.3202 0.124 Uiso calc R 1 . .
    H H29B -0.0912 0.2728 0.2276 0.124 Uiso calc R 1 . .
    H H29C -0.1908 0.3015 0.2928 0.124 Uiso calc R 1 . .
    N N1 -0.02068(18) 0.38299(10) 0.27962(9) 0.0565(4) Uani d . 1 . .
    O O2 0.29920(19) 0.30958(9) 0.35906(7) 0.0752(4) Uani d . 1 . .
    O O3 0.10953(17) 0.58979(9) 0.19095(8) 0.0704(4) Uani d . 1 . .
loop_
    _atom_site_aniso_label
    _atom_site_aniso_U_11
    _atom_site_aniso_U_22
    _atom_site_aniso_U_33
    _atom_site_aniso_U_12
    _atom_site_aniso_U_13
    _atom_site_aniso_U_23
    C1 0.0700(12) 0.0418(10) 0.0407(10) 0.0002(9) 0.0121(8) 0.0050(8)
    C2 0.0703(12) 0.0418(10) 0.0463(10) 0.0078(10) 0.0138(9) 0.0029(8)
    C3 0.1170(19) 0.0658(15) 0.0715(14) 0.0422(14) 0.0160(13) 0.0069(12)
    C4 0.135(2) 0.0850(18) 0.0903(19) 0.0531(17) 0.0388(17) -0.0077(15)
    C5 0.1157(19) 0.0786(16) 0.0668(15) 0.0179(15) 0.0375(14) -0.0189(13)
    C6 0.0806(15) 0.0741(15) 0.0382(10) -0.0217(12) 0.0106(10) -0.0067(10)
    C7 0.0625(13) 0.0805(15) 0.0414(10) -0.0169(12) -0.0050(9) 0.0092(10)
    C8 0.0464(10) 0.0618(12) 0.0555(11) -0.0014(9) 0.0062(8) 0.0051(9)
    C9 0.0441(9) 0.0410(10) 0.0398(9) -0.0050(8) 0.0098(7) 0.0027(7)
    C10 0.0528(10) 0.0395(10) 0.0386(9) -0.0040(8) 0.0129(7) -0.0022(7)
    C11 0.0707(12) 0.0539(12) 0.0455(10) -0.0071(10) 0.0198(9) -0.0088(9)
    C12 0.0501(10) 0.0378(9) 0.0396(8) 0.0014(8) 0.0175(7) 0.0017(7)
    C13 0.0441(9) 0.0386(9) 0.0415(8) 0.0031(7) 0.0172(7) 0.0002(7)
    C14 0.0521(10) 0.0487(11) 0.0541(10) 0.0063(9) 0.0252(8) -0.0007(8)
    C15 0.0715(13) 0.0652(13) 0.0648(12) -0.0122(11) 0.0412(10) -0.0122(10)
    C16 0.0509(10) 0.0371(10) 0.0484(10) 0.0014(9) 0.0153(8) -0.0006(8)
    C17 0.0460(10) 0.0441(10) 0.0435(9) -0.0115(8) 0.0149(7) -0.0033(8)
    C18 0.0554(12) 0.0624(13) 0.0707(12) 0.0027(10) 0.0244(10) 0.0129(10)
    C19 0.0621(14) 0.1001(19) 0.119(2) 0.0144(13) 0.0434(14) 0.0281(16)
    C20 0.0779(17) 0.128(2) 0.118(2) 0.0117(18) 0.0625(16) 0.0354(19)
    C21 0.0830(17) 0.117(2) 0.0747(15) -0.0113(16) 0.0368(13) 0.0311(15)
    C22 0.0587(12) 0.0762(14) 0.0537(11) -0.0109(11) 0.0126(9) 0.0105(10)
    C23 0.0562(11) 0.0480(11) 0.0510(10) 0.0038(9) 0.0284(9) -0.0048(8)
    C24 0.0813(15) 0.0529(13) 0.0771(14) 0.0102(11) 0.0261(11) -0.0052(11)
    C25 0.106(2) 0.0577(15) 0.109(2) -0.0035(14) 0.0435(17) -0.0292(15)
    C26 0.0799(17) 0.096(2) 0.0821(16) -0.0169(15) 0.0407(14) -0.0399(15)
    C27 0.0698(14) 0.106(2) 0.0576(13) 0.0073(13) 0.0194(11) -0.0129(13)
    C28 0.0769(14) 0.0605(13) 0.0610(12) 0.0120(11) 0.0228(11) -0.0084(10)
    C29 0.0991(17) 0.0744(16) 0.0854(16) -0.0376(14) 0.0483(13) -0.0165(12)
    N1 0.0604(10) 0.0557(10) 0.0611(10) -0.0151(8) 0.0322(8) -0.0083(7)
    O2 0.1194(12) 0.0654(9) 0.0392(7) 0.0163(8) 0.0087(7) 0.0095(6)
    O3 0.0751(9) 0.0600(9) 0.0827(10) 0.0249(8) 0.0324(7) 0.0237(8)
_geom_special_details
;
All e.s.d.'s (except the e.s.d. in the dihedral angle between two l.s. planes)
are estimated using the full covariance matrix. The cell e.s.d.'s are taken
into account individually in the estimation of e.s.d.'s in distances, angles
and torsion angles; correlations between e.s.d.'s in cell parameters are only
used when they are defined by crystal symmetry. An approximate (isotropic)
treatment of cell e.s.d.'s is used for estimating e.s.d.'s involving l.s.
planes.
;
loop_
    _geom_bond_atom_site_label_1
    _geom_bond_atom_site_label_2
    _geom_bond_site_symmetry_2
    _geom_bond_distance
    _geom_bond_publ_flag
    C1 O2 . 1.2136(19) ?
    C1 C2 . 1.473(2) ?
    C1 C12 . 1.565(2) ?
    C2 C3 . 1.373(3) ?
    C2 C10 . 1.402(2) ?
    C3 C4 . 1.409(3) ?
    C3 H3 . 0.9300 ?
    C4 C5 . 1.357(3) ?
    C4 H4 . 0.9300 ?
    C5 C11 . 1.403(3) ?
    C5 H5 . 0.9300 ?
    C6 C7 . 1.353(3) ?
    C6 C11 . 1.408(3) ?
    C6 H6 . 0.9300 ?
    C7 C8 . 1.418(3) ?
    C7 H7 . 0.9300 ?
    C8 C9 . 1.361(2) ?
    C8 H8 . 0.9300 ?
    C9 C10 . 1.397(2) ?
    C9 C12 . 1.519(2) ?
    C10 C11 . 1.406(2) ?
    C12 N1 . 1.465(2) ?
    C12 C13 . 1.571(2) ?
    C13 C16 . 1.519(2) ?
    C13 C14 . 1.551(2) ?
    C13 H13 . 0.9800 ?
    C14 C23 . 1.509(2) ?
    C14 C15 . 1.516(3) ?
    C14 H14 . 0.9800 ?
    C15 N1 . 1.454(2) ?
    C15 H15A . 0.9700 ?
    C15 H15B . 0.9700 ?
    C16 O3 . 1.219(2) ?
    C16 C17 . 1.492(2) ?
    C17 C18 . 1.379(3) ?
    C17 C22 . 1.390(2) ?
    C18 C19 . 1.379(3) ?
    C18 H18 . 0.9300 ?
    C19 C20 . 1.364(3) ?
    C19 H19 . 0.9300 ?
    C20 C21 . 1.355(3) ?
    C20 H20 . 0.9300 ?
    C21 C22 . 1.375(3) ?
    C21 H21 . 0.9300 ?
    C22 H22 . 0.9300 ?
    C23 C28 . 1.375(3) ?
    C23 C24 . 1.378(3) ?
    C24 C25 . 1.384(3) ?
    C24 H24 . 0.9300 ?
    C25 C26 . 1.353(3) ?
    C25 H25 . 0.9300 ?
    C26 C27 . 1.361(3) ?
    C26 H26 . 0.9300 ?
    C27 C28 . 1.379(3) ?
    C27 H27 . 0.9300 ?
    C28 H28 . 0.9300 ?
    C29 N1 . 1.461(2) ?
    C29 H29A . 0.9600 ?
    C29 H29B . 0.9600 ?
    C29 H29C . 0.9600 ?
loop_
    _geom_angle_atom_site_label_1
    _geom_angle_atom_site_label_2
    _geom_angle_atom_site_label_3
    _geom_angle_site_symmetry_1
    _geom_angle_site_symmetry_3
    _geom_angle
    _geom_angle_publ_flag
    O2 C1 C2 . . 127.16(17) ?
    O2 C1 C12 . . 124.49(16) ?
    C2 C1 C12 . . 108.31(14) ?
    C3 C2 C10 . . 119.66(17) ?
    C3 C2 C1 . . 133.22(18) ?
    C10 C2 C1 . . 107.11(15) ?
    C2 C3 C4 . . 118.1(2) ?
    C2 C3 H3 . . 120.9 ?
    C4 C3 H3 . . 120.9 ?
    C5 C4 C3 . . 122.3(2) ?
    C5 C4 H4 . . 118.9 ?
    C3 C4 H4 . . 118.9 ?
    C4 C5 C11 . . 121.20(19) ?
    C4 C5 H5 . . 119.4 ?
    C11 C5 H5 . . 119.4 ?
    C7 C6 C11 . . 120.06(17) ?
    C7 C6 H6 . . 120.0 ?
    C11 C6 H6 . . 120.0 ?
    C6 C7 C8 . . 122.84(18) ?
    C6 C7 H7 . . 118.6 ?
    C8 C7 H7 . . 118.6 ?
    C9 C8 C7 . . 118.87(18) ?
    C9 C8 H8 . . 120.6 ?
    C7 C8 H8 . . 120.6 ?
    C8 C9 C10 . . 118.02(15) ?
    C8 C9 C12 . . 132.51(16) ?
    C10 C9 C12 . . 109.46(13) ?
    C9 C10 C2 . . 113.33(14) ?
    C9 C10 C11 . . 124.21(16) ?
    C2 C10 C11 . . 122.45(16) ?
    C5 C11 C10 . . 116.29(18) ?
    C5 C11 C6 . . 127.74(18) ?
    C10 C11 C6 . . 115.96(18) ?
    N1 C12 C9 . . 112.92(13) ?
    N1 C12 C1 . . 114.40(13) ?
    C9 C12 C1 . . 101.69(12) ?
    N1 C12 C13 . . 102.93(12) ?
    C9 C12 C13 . . 116.96(13) ?
    C1 C12 C13 . . 108.34(13) ?
    C16 C13 C14 . . 113.29(13) ?
    C16 C13 C12 . . 113.06(13) ?
    C14 C13 C12 . . 105.31(13) ?
    C16 C13 H13 . . 108.3 ?
    C14 C13 H13 . . 108.3 ?
    C12 C13 H13 . . 108.3 ?
    C23 C14 C15 . . 116.74(15) ?
    C23 C14 C13 . . 112.37(14) ?
    C15 C14 C13 . . 103.08(14) ?
    C23 C14 H14 . . 108.1 ?
    C15 C14 H14 . . 108.1 ?
    C13 C14 H14 . . 108.1 ?
    N1 C15 C14 . . 102.41(14) ?
    N1 C15 H15A . . 111.3 ?
    C14 C15 H15A . . 111.3 ?
    N1 C15 H15B . . 111.3 ?
    C14 C15 H15B . . 111.3 ?
    H15A C15 H15B . . 109.2 ?
    O3 C16 C17 . . 119.76(15) ?
    O3 C16 C13 . . 120.78(15) ?
    C17 C16 C13 . . 119.45(15) ?
    C18 C17 C22 . . 118.44(17) ?
    C18 C17 C16 . . 123.43(15) ?
    C22 C17 C16 . . 118.12(16) ?
    C17 C18 C19 . . 120.42(19) ?
    C17 C18 H18 . . 119.8 ?
    C19 C18 H18 . . 119.8 ?
    C20 C19 C18 . . 119.9(2) ?
    C20 C19 H19 . . 120.0 ?
    C18 C19 H19 . . 120.0 ?
    C21 C20 C19 . . 120.8(2) ?
    C21 C20 H20 . . 119.6 ?
    C19 C20 H20 . . 119.6 ?
    C20 C21 C22 . . 119.9(2) ?
    C20 C21 H21 . . 120.0 ?
    C22 C21 H21 . . 120.0 ?
    C21 C22 C17 . . 120.5(2) ?
    C21 C22 H22 . . 119.7 ?
    C17 C22 H22 . . 119.7 ?
    C28 C23 C24 . . 116.91(19) ?
    C28 C23 C14 . . 121.96(17) ?
    C24 C23 C14 . . 121.06(18) ?
    C23 C24 C25 . . 121.1(2) ?
    C23 C24 H24 . . 119.4 ?
    C25 C24 H24 . . 119.4 ?
    C26 C25 C24 . . 120.9(2) ?
    C26 C25 H25 . . 119.5 ?
    C24 C25 H25 . . 119.5 ?
    C25 C26 C27 . . 118.9(2) ?
    C25 C26 H26 . . 120.6 ?
    C27 C26 H26 . . 120.6 ?
    C26 C27 C28 . . 120.5(2) ?
    C26 C27 H27 . . 119.7 ?
    C28 C27 H27 . . 119.7 ?
    C23 C28 C27 . . 121.6(2) ?
    C23 C28 H28 . . 119.2 ?
    C27 C28 H28 . . 119.2 ?
    N1 C29 H29A . . 109.5 ?
    N1 C29 H29B . . 109.5 ?
    H29A C29 H29B . . 109.5 ?
    N1 C29 H29C . . 109.5 ?
    H29A C29 H29C . . 109.5 ?
    H29B C29 H29C . . 109.5 ?
    C15 N1 C29 . . 115.24(15) ?
    C15 N1 C12 . . 107.82(14) ?
    C29 N1 C12 . . 115.72(15) ?
loop_
    _geom_torsion_atom_site_label_1
    _geom_torsion_atom_site_label_2
    _geom_torsion_atom_site_label_3
    _geom_torsion_atom_site_label_4
    _geom_torsion_site_symmetry_1
    _geom_torsion_site_symmetry_2
    _geom_torsion_site_symmetry_3
    _geom_torsion_site_symmetry_4
    _geom_torsion
    _geom_torsion_publ_flag
    O2 C1 C2 C3 . . . . -0.6(4) ?
    C12 C1 C2 C3 . . . . 177.3(2) ?
    O2 C1 C2 C10 . . . . -179.13(18) ?
    C12 C1 C2 C10 . . . . -1.20(19) ?
    C10 C2 C3 C4 . . . . 0.7(3) ?
    C1 C2 C3 C4 . . . . -177.7(2) ?
    C2 C3 C4 C5 . . . . -1.5(4) ?
    C3 C4 C5 C11 . . . . 0.9(4) ?
    C11 C6 C7 C8 . . . . 0.6(3) ?
    C6 C7 C8 C9 . . . . 0.9(3) ?
    C7 C8 C9 C10 . . . . -2.1(2) ?
    C7 C8 C9 C12 . . . . 177.34(17) ?
    C8 C9 C10 C2 . . . . -177.88(16) ?
    C12 C9 C10 C2 . . . . 2.6(2) ?
    C8 C9 C10 C11 . . . . 1.9(3) ?
    C12 C9 C10 C11 . . . . -177.67(16) ?
    C3 C2 C10 C9 . . . . -179.55(18) ?
    C1 C2 C10 C9 . . . . -0.8(2) ?
    C3 C2 C10 C11 . . . . 0.7(3) ?
    C1 C2 C10 C11 . . . . 179.43(16) ?
    C4 C5 C11 C10 . . . . 0.5(3) ?
    C4 C5 C11 C6 . . . . 179.7(2) ?
    C9 C10 C11 C5 . . . . 179.02(18) ?
    C2 C10 C11 C5 . . . . -1.3(3) ?
    C9 C10 C11 C6 . . . . -0.4(3) ?
    C2 C10 C11 C6 . . . . 179.36(17) ?
    C7 C6 C11 C5 . . . . 179.8(2) ?
    C7 C6 C11 C10 . . . . -0.9(3) ?
    C8 C9 C12 N1 . . . . 54.5(2) ?
    C10 C9 C12 N1 . . . . -126.08(15) ?
    C8 C9 C12 C1 . . . . 177.53(18) ?
    C10 C9 C12 C1 . . . . -3.02(17) ?
    C8 C9 C12 C13 . . . . -64.7(2) ?
    C10 C9 C12 C13 . . . . 114.74(16) ?
    O2 C1 C12 N1 . . . . -57.4(2) ?
    C2 C1 C12 N1 . . . . 124.57(15) ?
    O2 C1 C12 C9 . . . . -179.48(18) ?
    C2 C1 C12 C9 . . . . 2.53(17) ?
    O2 C1 C12 C13 . . . . 56.7(2) ?
    C2 C1 C12 C13 . . . . -121.27(15) ?
    N1 C12 C13 C16 . . . . -117.34(15) ?
    C9 C12 C13 C16 . . . . 7.1(2) ?
    C1 C12 C13 C16 . . . . 121.15(15) ?
    N1 C12 C13 C14 . . . . 6.86(16) ?
    C9 C12 C13 C14 . . . . 131.26(14) ?
    C1 C12 C13 C14 . . . . -114.66(14) ?
    C16 C13 C14 C23 . . . . -90.89(18) ?
    C12 C13 C14 C23 . . . . 145.06(14) ?
    C16 C13 C14 C15 . . . . 142.59(16) ?
    C12 C13 C14 C15 . . . . 18.54(17) ?
    C23 C14 C15 N1 . . . . -161.09(15) ?
    C13 C14 C15 N1 . . . . -37.41(19) ?
    C14 C13 C16 O3 . . . . -24.2(2) ?
    C12 C13 C16 O3 . . . . 95.49(18) ?
    C14 C13 C16 C17 . . . . 156.88(14) ?
    C12 C13 C16 C17 . . . . -83.41(18) ?
    O3 C16 C17 C18 . . . . 175.23(18) ?
    C13 C16 C17 C18 . . . . -5.9(2) ?
    O3 C16 C17 C22 . . . . -3.9(2) ?
    C13 C16 C17 C22 . . . . 174.97(16) ?
    C22 C17 C18 C19 . . . . 0.6(3) ?
    C16 C17 C18 C19 . . . . -178.6(2) ?
    C17 C18 C19 C20 . . . . -0.1(4) ?
    C18 C19 C20 C21 . . . . -0.5(4) ?
    C19 C20 C21 C22 . . . . 0.7(4) ?
    C20 C21 C22 C17 . . . . -0.2(4) ?
    C18 C17 C22 C21 . . . . -0.4(3) ?
    C16 C17 C22 C21 . . . . 178.81(19) ?
    C15 C14 C23 C28 . . . . 55.7(2) ?
    C13 C14 C23 C28 . . . . -63.1(2) ?
    C15 C14 C23 C24 . . . . -127.57(19) ?
    C13 C14 C23 C24 . . . . 113.66(18) ?
    C28 C23 C24 C25 . . . . 1.2(3) ?
    C14 C23 C24 C25 . . . . -175.76(18) ?
    C23 C24 C25 C26 . . . . 0.0(3) ?
    C24 C25 C26 C27 . . . . -1.4(4) ?
    C25 C26 C27 C28 . . . . 1.6(3) ?
    C24 C23 C28 C27 . . . . -1.0(3) ?
    C14 C23 C28 C27 . . . . 175.89(17) ?
    C26 C27 C28 C23 . . . . -0.4(3) ?
    C14 C15 N1 C29 . . . . 175.49(17) ?
    C14 C15 N1 C12 . . . . 44.53(19) ?
    C9 C12 N1 C15 . . . . -158.77(15) ?
    C1 C12 N1 C15 . . . . 85.56(17) ?
    C13 C12 N1 C15 . . . . -31.75(17) ?
    C9 C12 N1 C29 . . . . 70.5(2) ?
    C1 C12 N1 C29 . . . . -45.1(2) ?
    C13 C12 N1 C29 . . . . -162.45(16) ?
loop_
    _geom_hbond_atom_site_label_D
    _geom_hbond_atom_site_label_H
    _geom_hbond_atom_site_label_A
    _geom_hbond_site_symmetry_A
    _geom_hbond_distance_DH
    _geom_hbond_distance_HA
    _geom_hbond_distance_DA
    _geom_hbond_angle_DHA
    C3 H3 Cg5 2_645 0.93 2.85 3.638(2) 144
