# Supplementary material for: 3′-Benzoyl-1′-methyl-4′-phenyl­spiro[acenaphthyl­ene-1(2H),2′-pyrrolidin]-2-one
Source: Acta Crystallogr Sect E Struct Rep Online. 2010 Oct 31;66(Pt 11):o3002. doi: 10.1107/S160053681004376X (PMC3009230; doi:10.1107/S160053681004376X)
Supplement: Supplementary file 2 [file e-66-o3002-Isup2.hkl]

# 
# h,k,l, Fc-squared, Fo-squared, sigma(Fo-squared) and status flag 
# 
data_I
_shelx_title ' new in P2(1)/c' 
_shelx_refln_list_code          4 
_shelx_F_calc_maximum      155.97 
_exptl_crystal_F_000       880.00 
_reflns_d_resolution_high  0.7495 
 
loop_ 
 _symmetry_equiv_pos_as_xyz 
 'x, y, z' 
 '-x, y+1/2, -z+1/2' 
 '-x, -y, -z' 
 'x, -y-1/2, z-1/2' 
 
_cell_length_a     8.6462 
_cell_length_b    15.8352 
_cell_length_c    16.7174 
_cell_angle_alpha  90.000 
_cell_angle_beta   99.827 
_cell_angle_gamma  90.000 
 
_shelx_F_squared_multiplier     1.000 
 
loop_ 
 _refln_index_h 
 _refln_index_k 
 _refln_index_l 
 _refln_F_squared_calc 
 _refln_F_squared_meas 
 _refln_F_squared_sigma 
 _refln_observed_status 
   2   0   0      587.33      630.58      9.61 o 
   3   0   0      999.19      915.23     12.57 o 
   4   0   0      188.57      185.51      4.73 o 
   5   0   0       12.39       13.96      2.08 o 
   6   0   0      226.82      213.35      7.47 o 
   7   0   0      100.67      103.86      5.66 o 
   8   0   0      334.29      361.67     15.60 o 
   9   0   0       13.88       14.33      5.41 o 
  10   0   0        2.75        6.20      5.20 o 
   2   1   0     2340.10     2189.16     21.39 o 
   3   1   0      675.17      714.45      8.27 o 
   4   1   0       99.82      100.07      2.51 o 
   5   1   0      344.76      372.24      5.47 o 
   6   1   0       58.16       67.26      4.22 o 
   7   1   0        9.52        6.24      2.26 o 
   8   1   0       21.03       31.06      4.17 o 
   9   1   0        7.61        9.15      3.64 o 
  10   1   0       11.98       14.30      6.46 o 
   0   2   0     2710.49     2715.97     48.69 o 
   1   2   0      150.77      108.43      5.70 o 
   2   2   0     4521.35     4549.18     57.23 o 
   3   2   0       45.30       47.33      2.22 o 
   4   2   0      186.44      209.71      3.85 o 
   5   2   0      134.10      131.81      3.52 o 
   6   2   0      242.58      277.31      5.78 o 
   7   2   0      225.78      240.50      5.73 o 
   8   2   0       56.79       68.42      3.61 o 
   9   2   0       26.88       36.64      3.79 o 
  10   2   0        3.40        4.83      6.76 o 
  11   2   0       16.26       38.78      8.57 o 
   1   3   0    15070.63    14590.81    260.24 o 
   2   3   0     4533.93     4535.71     51.50 o 
   3   3   0       90.58      102.21      9.48 o 
   4   3   0       55.30       54.37      3.38 o 
   5   3   0      159.57      151.72      7.32 o 
   6   3   0        0.40       -3.26      3.26 o 
   7   3   0       18.98       14.38      4.44 o 
   8   3   0       23.91       16.02      6.55 o 
   9   3   0        2.57        4.06      6.15 o 
  10   3   0        1.73        6.32      7.38 o 
  11   3   0        7.50        8.06      7.83 o 
   0   4   0      134.12      131.20      6.65 o 
   1   4   0    10148.39    10228.44     95.41 o 
   2   4   0     4530.14     4590.42     47.17 o 
   3   4   0        1.81       -1.25      1.51 o 
   4   4   0      241.40      250.69      7.26 o 
   5   4   0      207.05      206.43      9.08 o 
   6   4   0      155.74      149.80     11.75 o 
   7   4   0      348.37      339.35     12.57 o 
   8   4   0       96.24       97.81     10.68 o 
   9   4   0       62.84       94.70     10.98 o 
  10   4   0        4.26       -2.14      7.73 o 
  11   4   0       13.00       23.89      9.43 o 
   1   5   0     1472.13     1439.36     15.96 o 
   2   5   0     1089.39     1055.72     11.14 o 
   3   5   0      281.74      336.54     16.58 o 
   4   5   0        0.06        9.41      2.32 o 
   5   5   0       26.12       29.64      3.37 o 
   6   5   0       23.93       20.73      4.74 o 
   7   5   0       70.20       74.25      6.79 o 
   8   5   0        6.25       12.73      7.11 o 
   9   5   0       14.63       24.54      8.75 o 
  10   5   0        0.01       -0.81      7.78 o 
  11   5   0        3.62       -7.78      8.48 o 
   0   6   0      345.40      360.85      7.73 o 
   1   6   0     1182.48     1190.05     13.78 o 
   2   6   0     3193.72     3386.42     32.84 o 
   3   6   0      766.39      711.15      8.99 o 
   4   6   0       16.32       19.39      4.77 o 
   5   6   0        7.51       15.93      3.05 o 
   6   6   0      178.51      158.42      7.95 o 
   7   6   0       45.83       42.63      5.38 o 
   8   6   0       29.17       27.75      9.76 o 
   9   6   0        7.32        8.80      8.13 o 
  10   6   0        3.36       -0.95      8.15 o 
   1   7   0        2.48        0.82      1.25 o 
   2   7   0      402.03      442.83      5.99 o 
   3   7   0      115.80      127.12      4.77 o 
   4   7   0      194.72      181.54      7.45 o 
   5   7   0        3.77       -3.14      3.14 o 
   6   7   0        0.64        1.77      3.59 o 
   7   7   0        1.66        6.75      4.24 o 
   8   7   0        0.87       -3.19      4.27 o 
   9   7   0        1.07       -7.36      7.36 o 
  10   7   0        4.78       -3.60      8.55 o 
   0   8   0     1524.27     1489.62     24.64 o 
   1   8   0      432.87      489.56      7.40 o 
   2   8   0     1695.06     1797.99     20.15 o 
   3   8   0        2.92        2.81      1.58 o 
   4   8   0       34.88       32.04      2.21 o 
   5   8   0      186.35      164.68      7.96 o 
   6   8   0        6.52        5.91      4.84 o 
   7   8   0        2.18        0.25      4.18 o 
   8   8   0        4.26       -3.67      6.83 o 
   9   8   0        4.46       -4.74      8.43 o 
  10   8   0        3.68        2.51      9.66 o 
   1   9   0      512.42      535.33      9.97 o 
   2   9   0      456.90      471.02      7.73 o 
   3   9   0      384.14      411.99      6.85 o 
   4   9   0        2.48        4.76      1.94 o 
   5   9   0      127.74      121.38     12.56 o 
   6   9   0       13.03        8.67      8.02 o 
   7   9   0        0.05        2.88      4.44 o 
   8   9   0       13.37        8.06      9.17 o 
   9   9   0       10.82       20.11     10.01 o 
  10   9   0        7.96        4.95     10.47 o 
   0  10   0     2502.47     2684.00    107.30 o 
   1  10   0       77.95       72.56      3.78 o 
   2  10   0      117.86      127.64      4.48 o 
   3  10   0        2.51        6.37      1.98 o 
   4  10   0       70.09       62.89      3.61 o 
   5  10   0        3.53        0.19      7.13 o 
   6  10   0       51.24       41.26     10.33 o 
   7  10   0       20.54       22.43      9.43 o 
   8  10   0        7.11       -3.85      8.36 o 
   9  10   0        0.35       -3.16      9.03 o 
  10  10   0        1.41       -6.06     10.66 o 
   1  11   0      497.49      491.92     15.40 o 
   2  11   0       15.45       13.16      2.95 o 
   3  11   0        6.62       10.25      2.27 o 
   4  11   0       23.92       17.54      2.92 o 
   5  11   0       53.95       55.20      3.82 o 
   6  11   0       29.96       27.12     10.22 o 
   7  11   0       19.41        7.34      9.15 o 
   8  11   0        0.33       -8.15      8.15 o 
   9  11   0        0.04        4.09     10.52 o 
   0  12   0      303.06      299.65     24.77 o 
   1  12   0        2.17       -0.94      2.84 o 
   2  12   0      144.94      154.54      5.55 o 
   3  12   0        0.53        3.33      2.34 o 
   4  12   0        2.60       -2.02      2.61 o 
   5  12   0       15.94       14.70     10.01 o 
   6  12   0        1.70        3.09      8.92 o 
   7  12   0        0.62       10.91      9.59 o 
   8  12   0        0.06        8.29      9.89 o 
   9  12   0       10.01       -9.20     10.12 o 
   1  13   0        0.99        2.58      3.55 o 
   2  13   0      152.84      151.81      5.85 o 
   3  13   0       16.77        6.90      2.74 o 
   4  13   0       62.93       64.76     11.03 o 
   5  13   0        0.02       -4.78      8.45 o 
   6  13   0        2.74        7.06      9.01 o 
   7  13   0       76.69       81.13     14.61 o 
   8  13   0        6.78       -7.92     10.17 o 
   0  14   0       76.81       96.32     11.12 o 
   1  14   0        4.56       -1.54      3.52 o 
   2  14   0      128.98      130.27      8.32 o 
   3  14   0       30.04       27.65      4.01 o 
   4  14   0        8.71        9.47      8.59 o 
   5  14   0       35.45       32.79     10.57 o 
   6  14   0        1.29        6.69     10.38 o 
   7  14   0        0.00       -2.93     10.70 o 
   8  14   0        2.94       22.15     12.86 o 
   1  15   0       38.62       39.58      6.43 o 
   2  15   0       40.95       40.88      4.66 o 
   3  15   0       64.78       68.59      6.34 o 
   4  15   0       40.87       59.96     11.84 o 
   5  15   0        1.99       10.98      9.31 o 
   6  15   0       29.93       48.53     12.56 o 
   7  15   0       69.13       74.03     15.98 o 
   0  16   0        0.00       -0.58      7.38 o 
   1  16   0       80.90       69.46      7.84 o 
   2  16   0        6.77        6.79      3.80 o 
   3  16   0       34.08       43.21     11.10 o 
   4  16   0        3.80       -3.48      9.38 o 
   5  16   0        0.68       -6.71      9.99 o 
   6  16   0        1.00      -10.64     10.64 o 
   7  16   0        3.65        2.41     12.12 o 
   1  17   0        3.68        0.37      5.61 o 
   2  17   0        1.58       -3.02      8.66 o 
   3  17   0       21.59       17.21     10.05 o 
   4  17   0       21.67       28.45     12.21 o 
   5  17   0        0.01        4.74     11.47 o 
   6  17   0        4.53        9.13     11.08 o 
   0  18   0       11.77       25.10     10.29 o 
   1  18   0        1.26       -7.11      8.59 o 
   2  18   0       12.44       13.42      9.71 o 
   3  18   0        6.97       23.10     11.40 o 
   4  18   0        1.25        9.73     10.57 o 
   5  18   0        8.70       14.54     12.49 o 
   1  19   0       89.14       84.69     14.19 o 
   2  19   0        3.11       -7.94      9.99 o 
   3  19   0        0.48       -0.60     10.61 o 
   4  19   0        1.46        2.39     11.29 o 
   1  20   0        0.26        1.11     10.08 o 
   2  20   0        3.30       -4.74     10.45 o 
   3  20   0        3.42       -9.38     11.01 o 
 -10   1   1        0.94        1.74      5.55 o 
  -9   1   1        1.31        7.19      3.36 o 
  -8   1   1       10.33        9.06      2.45 o 
  -7   1   1      146.80      154.43      4.69 o 
  -6   1   1       79.27       77.57      2.90 o 
  -5   1   1       14.39        8.66      1.69 o 
  -4   1   1       87.98      106.67      2.45 o 
  -3   1   1      139.81      145.44     17.46 o 
  -2   1   1    20945.20    20192.27    257.54 o 
   0   1   1        3.32       -0.34      0.34 o 
   1   1   1    17309.26    15517.24    705.55 o 
   2   1   1      964.46      845.25      8.20 o 
   3   1   1        1.17        1.06      1.05 o 
   4   1   1        0.71        2.21      1.04 o 
   5   1   1      160.26      180.01      3.17 o 
   6   1   1       46.21       51.41      2.56 o 
   7   1   1       70.81       72.39      4.62 o 
   8   1   1      295.46      302.90     10.13 o 
   9   1   1        5.39       -0.33      6.75 o 
  10   1   1        0.09        5.09      6.39 o 
 -11   2   1        8.66       -0.44      6.83 o 
 -10   2   1        9.66       12.75      6.80 o 
  -9   2   1        0.04        0.35      5.90 o 
  -8   2   1        1.26        0.70      2.99 o 
  -7   2   1       10.30        6.65      1.68 o 
  -6   2   1        4.40        3.67      1.83 o 
  -5   2   1        2.47       -1.13      1.13 o 
  -4   2   1      994.74      981.15     12.38 o 
  -3   2   1      424.13      364.29      7.54 o 
  -2   2   1     5119.39     5097.91     90.46 o 
  -1   2   1      219.21      233.80      5.33 o 
   0   2   1     3631.63     3856.07     56.03 o 
   1   2   1    24326.48    22781.33    258.21 o 
   2   2   1     3267.33     3285.15     46.24 o 
   3   2   1     1531.90     1418.64     14.41 o 
   4   2   1     1569.55     1576.45     16.12 o 
   5   2   1        0.30        4.30      1.18 o 
   6   2   1       38.52       47.54      2.68 o 
   7   2   1      302.33      271.42      7.63 o 
   8   2   1       49.55       60.86      5.55 o 
   9   2   1       67.60       74.10     10.30 o 
  10   2   1       36.28       40.27      8.92 o 
  11   2   1        1.02        8.17      7.38 o 
 -11   3   1        0.00        4.18      7.83 o 
 -10   3   1        5.89       -0.77      6.83 o 
  -9   3   1       19.23       28.58      7.57 o 
  -8   3   1       29.20       28.58      7.01 o 
  -7   3   1      120.14      104.81      6.87 o 
  -6   3   1      320.52      313.44     10.71 o 
  -5   3   1      141.58      128.43      6.62 o 
  -4   3   1      996.01     1048.91     18.11 o 
  -3   3   1     3819.69     3931.32     58.19 o 
  -2   3   1       45.03       35.22      1.72 o 
  -1   3   1     8208.21     7996.02     80.91 o 
   0   3   1      494.86      444.09     14.76 o 
   1   3   1     2390.26     2223.87     24.71 o 
   2   3   1       20.73       11.49      1.64 o 
   3   3   1        0.04       -0.56      0.56 o 
   4   3   1        0.02       -0.68      0.70 o 
   5   3   1       25.38       17.31      2.08 o 
   6   3   1       41.71       34.71      2.72 o 
   7   3   1      232.99      245.17      5.56 o 
   8   3   1       26.41       25.52      5.98 o 
   9   3   1       33.32       46.21      8.73 o 
  10   3   1       42.72       49.69      9.66 o 
  11   3   1        1.33        9.85      8.34 o 
 -11   4   1        0.19       -6.87      7.64 o 
 -10   4   1        5.21       -0.77      7.15 o 
  -9   4   1       26.42       33.32      8.27 o 
  -8   4   1       98.39       88.70     10.22 o 
  -7   4   1       34.67       36.49      5.62 o 
  -6   4   1      188.33      197.67      9.09 o 
  -5   4   1      242.29      245.37      9.31 o 
  -4   4   1       97.32      101.23      3.89 o 
  -3   4   1      412.78      394.49      9.06 o 
  -2   4   1    17027.90    16986.19    157.47 o 
  -1   4   1       18.32       20.48      1.17 o 
   0   4   1     4468.68     4342.56     44.67 o 
   1   4   1      871.93      917.20      9.74 o 
   2   4   1      989.30     1110.78     11.65 o 
   3   4   1      150.26      149.49      3.03 o 
   4   4   1      431.21      438.27      7.77 o 
   5   4   1      380.78      361.90     11.59 o 
   6   4   1       43.08       44.90      5.10 o 
   7   4   1      279.04      292.68     23.33 o 
   8   4   1       13.81       16.67      7.87 o 
   9   4   1        0.16       -6.43      6.43 o 
  10   4   1        0.33       -4.90      7.59 o 
  11   4   1        0.60       -1.58      8.27 o 
 -11   5   1        2.56       -0.53      8.34 o 
 -10   5   1       10.74       -2.44      7.92 o 
  -9   5   1        3.43       -2.37      7.31 o 
  -8   5   1        0.45        3.88      6.34 o 
  -7   5   1      251.98      234.14     11.01 o 
  -6   5   1      234.80      233.77      7.96 o 
  -5   5   1     1421.91     1423.18     24.45 o 
  -4   5   1        8.92       -1.32      3.32 o 
  -3   5   1     9103.17     9270.57    115.07 o 
  -2   5   1      919.02      945.63     10.16 o 
  -1   5   1      179.75      178.52      4.84 o 
   0   5   1     4991.38     5034.57     53.26 o 
   1   5   1      137.20      131.26      3.04 o 
   2   5   1       30.52       21.93      2.80 o 
   3   5   1     3265.11     3419.58     36.10 o 
   4   5   1      152.98      144.03      5.84 o 
   5   5   1      126.96      115.18      6.92 o 
   6   5   1       48.26       46.97      5.50 o 
   7   5   1      128.18      121.45     18.24 o 
   8   5   1       32.99       24.08      8.50 o 
   9   5   1       27.69       30.21      8.75 o 
  10   5   1        1.91       -5.60      7.59 o 
 -10   6   1       21.17       28.61      9.71 o 
  -9   6   1       15.34       25.84      5.90 o 
  -8   6   1       30.87       32.73      5.72 o 
  -7   6   1        0.52        2.09      4.13 o 
  -6   6   1       17.88       11.82      4.14 o 
  -5   6   1      305.47      308.80      8.87 o 
  -4   6   1     1658.74     1723.48     28.43 o 
  -3   6   1      434.03      394.96      6.63 o 
  -2   6   1     1929.66     2104.28     21.09 o 
  -1   6   1      593.11      631.54      8.22 o 
   0   6   1       53.76       40.50      1.82 o 
   1   6   1       35.73       37.19      1.90 o 
   2   6   1      315.21      337.84      5.27 o 
   3   6   1      953.98     1030.66     15.80 o 
   4   6   1       17.43       20.56      1.68 o 
   5   6   1      169.69      162.26      6.24 o 
   6   6   1        5.45       -2.48      7.94 o 
   7   6   1       26.55       26.90      4.77 o 
   8   6   1       29.82       24.86      5.17 o 
   9   6   1        9.28       23.17      8.59 o 
  10   6   1        0.03       -1.79      7.87 o 
 -10   7   1        6.36       14.26      9.47 o 
  -9   7   1        7.36       16.21      9.15 o 
  -8   7   1       23.66       10.40      9.68 o 
  -7   7   1        3.82        5.76      4.31 o 
  -6   7   1       15.91       19.76      4.65 o 
  -5   7   1      100.43      108.51      6.63 o 
  -4   7   1      362.43      361.01     13.34 o 
  -3   7   1      977.16     1002.30     18.99 o 
  -2   7   1      597.58      728.98      8.73 o 
  -1   7   1      302.39      283.07      4.98 o 
   0   7   1        9.32       14.12      1.75 o 
   1   7   1        4.84        5.42      1.55 o 
   2   7   1       79.33       95.15      3.11 o 
   3   7   1      496.08      489.91      8.61 o 
   4   7   1       24.17       24.65      1.46 o 
   5   7   1        0.98       -2.95      2.95 o 
   6   7   1       92.07       91.03      6.28 o 
   7   7   1        5.56        1.80      3.96 o 
   8   7   1        4.68        4.32      7.38 o 
   9   7   1        0.46       -1.46      7.96 o 
  10   7   1        0.68       -5.34      8.48 o 
 -10   8   1       17.64       23.87     11.15 o 
  -9   8   1        3.07       -6.57      8.08 o 
  -8   8   1        0.23       -2.60      4.43 o 
  -7   8   1       11.27       15.42      8.39 o 
  -6   8   1      156.31      158.58      8.54 o 
  -5   8   1      100.39      100.00     10.01 o 
  -4   8   1      125.45      106.07      2.89 o 
  -3   8   1     1267.13     1313.92     16.50 o 
  -2   8   1      121.73      139.02      3.60 o 
  -1   8   1     2175.43     2251.45     25.06 o 
   0   8   1      208.75      242.50      6.08 o 
   1   8   1      234.14      275.12      6.52 o 
   2   8   1        9.39        6.13      1.51 o 
   3   8   1       77.41       88.62      3.45 o 
   4   8   1        4.50        1.53      1.68 o 
   5   8   1      183.13      184.78      8.15 o 
   6   8   1      142.36      143.19      7.85 o 
   7   8   1       24.17       26.82      4.91 o 
   8   8   1        1.34       -7.06      7.15 o 
   9   8   1        8.17       16.67      9.20 o 
  10   8   1        0.07       -2.83      9.38 o 
 -10   9   1        0.01       -8.20      9.10 o 
  -9   9   1        0.86       -6.85      8.03 o 
  -8   9   1        0.08       -3.48      7.80 o 
  -7   9   1        4.69        9.86      4.87 o 
  -6   9   1       86.02       83.63      7.50 o 
  -5   9   1       54.10       32.14      9.27 o 
  -4   9   1      171.02      173.27     10.12 o 
  -3   9   1       93.07       86.11      3.14 o 
  -2   9   1      132.75      127.81      3.89 o 
  -1   9   1       81.63       92.92      4.29 o 
   0   9   1      695.30      779.10     19.62 o 
   1   9   1        0.64        0.06      1.88 o 
   2   9   1      239.76      269.58      6.07 o 
   3   9   1       14.76       13.16      2.05 o 
   4   9   1        2.12        0.94      1.14 o 
   5   9   1        7.43        5.09      7.36 o 
   6   9   1      248.60      217.84     10.98 o 
   7   9   1       29.16       37.62      9.27 o 
   8   9   1        6.69       18.67      9.45 o 
   9   9   1        0.37       -1.53      8.71 o 
  10   9   1        1.80       -2.81     10.22 o 
 -10  10   1       12.43        2.62     10.43 o 
  -9  10   1        0.69        2.97      9.59 o 
  -8  10   1        0.06       13.19      9.66 o 
  -7  10   1      114.75       93.11      7.62 o 
  -6  10   1      112.31      100.20     12.82 o 
  -5  10   1      444.25      389.35     21.15 o 
  -4  10   1      317.54      348.52      8.22 o 
  -3  10   1      180.29      171.66      5.06 o 
  -2  10   1       85.33       89.09      4.72 o 
  -1  10   1       79.40       87.03      4.00 o 
   0  10   1      181.93      195.46      6.25 o 
   1  10   1      102.34      101.06      4.30 o 
   2  10   1      165.21      186.98      6.42 o 
   3  10   1       95.24      109.06      4.12 o 
   4  10   1        9.32        7.72      2.42 o 
   5  10   1       18.44       18.04      7.94 o 
   6  10   1        0.35        0.79      7.15 o 
   7  10   1        9.19       10.15      8.45 o 
   8  10   1        0.14       -7.57      7.57 o 
   9  10   1        1.23       -4.92      9.03 o 
  -9  11   1        0.00       -7.80      7.80 o 
  -8  11   1       11.44       24.20     10.94 o 
  -7  11   1        3.33       -4.53      7.59 o 
  -6  11   1      116.66       76.93     12.49 o 
  -5  11   1      102.08      103.98     12.35 o 
  -4  11   1        1.94       -1.73      3.50 o 
  -3  11   1        4.24        3.51      2.44 o 
  -2  11   1      209.35      217.39      6.16 o 
  -1  11   1       61.82       57.12      4.30 o 
   0  11   1       18.27       18.46      2.93 o 
   1  11   1        3.51        1.26      2.75 o 
   2  11   1       37.01       34.99      3.38 o 
   3  11   1       91.76       99.01      4.08 o 
   4  11   1      112.80      116.28      5.38 o 
   5  11   1       56.22       47.58      3.89 o 
   6  11   1       28.74       44.12     10.98 o 
   7  11   1       11.35       22.06      9.68 o 
   8  11   1        3.92        0.16      9.13 o 
   9  11   1        1.76       -1.63      9.92 o 
  -9  12   1        0.29       -9.47      9.47 o 
  -8  12   1        1.41       -6.43      8.96 o 
  -7  12   1        0.30       10.03      9.80 o 
  -6  12   1       22.17       15.19      9.87 o 
  -5  12   1       23.67       29.80      7.43 o 
  -4  12   1       23.89       21.33      3.27 o 
  -3  12   1       78.33       55.50      5.30 o 
  -2  12   1      119.52      149.80      5.56 o 
  -1  12   1      120.11      121.03      5.85 o 
   0  12   1      291.52      274.81      7.65 o 
   1  12   1        0.80       -1.25      3.27 o 
   2  12   1        0.06        0.29      2.36 o 
   3  12   1      233.50      219.81      6.28 o 
   4  12   1        1.71       -2.09      2.63 o 
   5  12   1      127.17      120.63     13.54 o 
   6  12   1       45.51       32.79     10.98 o 
   7  12   1        0.00       -4.39      8.43 o 
   8  12   1        0.68       12.73     10.26 o 
   9  12   1        0.30       -9.71      9.71 o 
  -9  13   1        8.65       11.17     11.89 o 
  -8  13   1       13.17        8.17     10.17 o 
  -7  13   1       22.30       24.17     11.29 o 
  -6  13   1       24.49       32.28     11.03 o 
  -5  13   1        9.33       12.33      9.01 o 
  -4  13   1      233.66      230.26     17.62 o 
  -3  13   1       87.68       77.67      5.47 o 
  -2  13   1        4.42        5.99      2.80 o 
  -1  13   1      336.96      353.60     10.57 o 
   0  13   1       18.52       28.15      5.22 o 
   1  13   1       48.92       57.26      4.98 o 
   2  13   1       10.14       11.40      5.41 o 
   3  13   1      141.18      146.33      5.52 o 
   4  13   1        3.15        3.65      7.64 o 
   5  13   1       44.06       33.25     10.52 o 
   6  13   1        0.08       -6.48      8.03 o 
   7  13   1        0.17       -3.58      9.89 o 
   8  13   1       10.05        7.64     11.05 o 
  -8  14   1       30.17       19.34     12.91 o 
  -7  14   1        5.30        5.83      9.89 o 
  -6  14   1      123.32      136.63     16.63 o 
  -5  14   1        1.35       -8.08      8.75 o 
  -4  14   1        0.51        8.45      8.64 o 
  -3  14   1       17.67       16.74      3.76 o 
  -2  14   1        9.96       12.62      3.24 o 
  -1  14   1       66.66       72.98      5.53 o 
   0  14   1       43.31       43.52     13.47 o 
   1  14   1      244.81      267.06      9.72 o 
   2  14   1      125.87      124.50      9.34 o 
   3  14   1       34.13       27.79      3.82 o 
   4  14   1      157.14      154.21     15.47 o 
   5  14   1      122.19      133.59     15.14 o 
   6  14   1        6.49       14.33     10.50 o 
   7  14   1        0.38       -8.52      8.52 o 
   8  14   1        6.98       23.08     13.00 o 
  -8  15   1        0.00       17.44     13.19 o 
  -7  15   1        0.14       10.45     10.77 o 
  -6  15   1       35.65       40.54     12.61 o 
  -5  15   1        3.03       10.36      9.22 o 
  -4  15   1        5.43       -1.07      8.61 o 
  -3  15   1        0.03        8.23      4.43 o 
  -2  15   1        0.12       -0.15      3.50 o 
  -1  15   1      135.11      133.33     13.55 o 
   0  15   1      111.55      115.09      8.80 o 
   1  15   1       25.68       16.12      5.69 o 
   2  15   1       26.77       27.55      4.25 o 
   3  15   1        2.09        3.80      4.21 o 
   4  15   1        4.31       -1.76      8.85 o 
   5  15   1       17.29       32.30     10.84 o 
   6  15   1        1.41       -9.31      9.54 o 
   7  15   1        0.09       -4.13     11.70 o 
  -7  16   1        5.80        4.06     12.31 o 
  -6  16   1       13.91       17.42     11.56 o 
  -5  16   1       19.78       23.82     11.73 o 
  -4  16   1       11.07       -4.99      8.52 o 
  -3  16   1        2.13       10.29      4.83 o 
  -2  16   1        5.78        2.04      3.87 o 
  -1  16   1       51.43       34.85      6.67 o 
   0  16   1        0.20        1.72      8.19 o 
   1  16   1        2.25       -2.31      6.64 o 
   2  16   1        0.48       -1.90      3.49 o 
   3  16   1       13.92        8.43      9.61 o 
   4  16   1       11.88       14.42      9.73 o 
   5  16   1       40.17       48.53     12.73 o 
   6  16   1       12.92       21.94     13.05 o 
   7  16   1       20.68       22.76     13.84 o 
  -6  17   1       30.55       61.19     15.28 o 
  -5  17   1        7.03       -2.41      9.75 o 
  -4  17   1        2.65       -8.82      8.82 o 
  -3  17   1        3.47       16.77     10.54 o 
  -2  17   1        0.68       -1.09      4.81 o 
  -1  17   1        1.65        0.84      5.43 o 
   0  17   1        1.62        0.46      8.10 o 
   1  17   1        0.12       -5.34      7.47 o 
   2  17   1       11.44       13.70      9.27 o 
   3  17   1        1.44        3.07      9.22 o 
   4  17   1        5.69       10.70     10.64 o 
   5  17   1       11.81        8.66     10.75 o 
   6  17   1       17.11       29.17     12.82 o 
  -6  18   1        4.62       -0.42     11.75 o 
  -5  18   1       14.73       15.95     12.79 o 
  -4  18   1        0.86        5.06     11.17 o 
  -3  18   1        7.60       10.70     11.05 o 
  -2  18   1       56.77       59.56     12.84 o 
  -1  18   1       16.08       18.78      5.99 o 
   0  18   1      202.54      260.12     14.21 o 
   1  18   1        7.23        1.18      9.40 o 
   2  18   1        4.08       13.91     10.50 o 
   3  18   1        0.00       13.03     11.42 o 
   4  18   1        0.79       -6.69     10.50 o 
   5  18   1        0.98        1.39     11.80 o 
  -5  19   1        2.67       22.66     14.10 o 
  -4  19   1       10.69       -7.29     10.91 o 
  -3  19   1       10.37       18.14     11.56 o 
  -2  19   1        0.62       11.98     10.91 o 
  -1  19   1       45.50       37.34     11.91 o 
   1  19   1       18.38       24.47     10.80 o 
   2  19   1        5.95       -9.80      9.80 o 
   3  19   1        0.02       -3.74      9.38 o 
   4  19   1       13.19       10.50     12.54 o 
  -3  20   1        3.53        1.58     11.75 o 
  -2  20   1        4.70        3.41     10.82 o 
  -1  20   1        0.51        1.76     10.22 o 
   1  20   1        4.43        2.76     10.77 o 
   2  20   1        0.76       -5.04      9.73 o 
   3  20   1        0.00       -8.45     11.05 o 
 -10   0   2        0.68       -4.44      4.57 o 
  -9   0   2        2.74       -2.32      4.37 o 
  -8   0   2      223.66      199.75     11.03 o 
  -7   0   2       22.21       21.17      3.55 o 
  -6   0   2      479.47      459.17      9.49 o 
  -5   0   2      126.01      127.50      4.84 o 
  -4   0   2       24.02       32.48      2.15 o 
  -3   0   2     2781.58     2726.86     49.19 o 
  -2   0   2     4750.93     4903.62     86.89 o 
  -1   0   2       12.48       -1.86      1.86 o 
   1   0   2     3446.66     3051.53    165.22 o 
   2   0   2      107.84       93.97      6.22 o 
   3   0   2       61.28       47.82      2.16 o 
   4   0   2        0.02        1.59      1.46 o 
   5   0   2        9.69       12.86      1.93 o 
   6   0   2        2.71       -2.30      2.30 o 
   7   0   2        5.63        1.08      4.02 o 
   8   0   2       28.90       33.11      6.50 o 
   9   0   2      149.96      151.03     11.45 o 
  10   0   2      188.17      200.72     13.42 o 
 -10   1   2        0.02        4.11      5.43 o 
  -9   1   2        0.03       -2.87      2.87 o 
  -8   1   2        1.64        4.92      3.39 o 
  -7   1   2        0.55        1.18      3.03 o 
  -6   1   2      608.80      651.34      9.27 o 
  -5   1   2       33.42       38.28      1.75 o 
  -4   1   2      291.54      284.68      4.25 o 
  -3   1   2     6004.83     5716.71     71.52 o 
  -2   1   2     2893.14     3057.92     38.86 o 
   1   1   2     1307.66     1183.86     15.78 o 
   2   1   2     1971.54     1945.62     17.93 o 
   3   1   2        9.49       10.01      1.13 o 
   4   1   2       66.65       64.28      1.90 o 
   5   1   2      279.80      284.42      4.52 o 
   6   1   2       26.43       27.71      2.37 o 
   7   1   2       10.61       13.41      2.58 o 
   8   1   2        3.71       10.51      6.64 o 
   9   1   2       29.84       35.72      5.45 o 
  10   1   2        1.31       12.31      7.13 o 
 -11   2   2        0.95        6.27      7.11 o 
 -10   2   2        0.06        5.22      6.22 o 
  -9   2   2        8.84       13.12      6.32 o 
  -8   2   2        5.40        5.24      2.17 o 
  -7   2   2      453.66      428.10     12.56 o 
  -6   2   2      332.81      343.09      6.42 o 
  -5   2   2      511.46      536.66      7.72 o 
  -4   2   2      528.68      521.92      7.30 o 
  -3   2   2      838.12      843.35     12.65 o 
  -2   2   2      316.79      228.89      3.30 o 
  -1   2   2     5006.96     4926.58     54.92 o 
   0   2   2     1562.09     1431.41     21.66 o 
   1   2   2     1222.89     1098.92     14.72 o 
   2   2   2        0.06        0.83      0.94 o 
   3   2   2     2053.49     2046.09     19.04 o 
   4   2   2       10.69       12.44      1.22 o 
   5   2   2       86.77       74.20      2.33 o 
   6   2   2       24.86       24.33      1.78 o 
   7   2   2       65.28       68.80      3.54 o 
   8   2   2        0.01        3.58      3.54 o 
   9   2   2       29.19       27.05      7.58 o 
  10   2   2       14.21       25.75      8.31 o 
  11   2   2        3.65       -6.92      7.18 o 
 -11   3   2       22.83       31.84      8.71 o 
 -10   3   2       12.11       13.31      7.41 o 
  -9   3   2        3.93        8.75      6.41 o 
  -8   3   2       91.18       79.86      9.22 o 
  -7   3   2       83.76       87.99      6.35 o 
  -6   3   2      257.91      259.56      9.58 o 
  -5   3   2     1233.61     1285.30     27.08 o 
  -4   3   2       54.45       80.20      3.87 o 
  -3   3   2      700.02      673.53     19.75 o 
  -2   3   2       85.17      113.79      2.16 o 
  -1   3   2     4361.78     4270.26     40.61 o 
   0   3   2     7666.96     7721.74     85.77 o 
   1   3   2     2860.73     2906.72     30.43 o 
   2   3   2        1.72        0.89      1.13 o 
   3   3   2      304.07      309.55      4.37 o 
   4   3   2      123.02      115.34      3.06 o 
   5   3   2      116.28      114.86      3.36 o 
   6   3   2       54.69       58.89      2.66 o 
   7   3   2      282.86      272.74      7.76 o 
   8   3   2        2.37        2.35      4.27 o 
   9   3   2       20.03       16.81      7.59 o 
  10   3   2        2.16       -6.55      7.18 o 
  11   3   2        0.14        6.99      8.50 o 
 -11   4   2        6.60       -0.67      7.80 o 
 -10   4   2        4.89       -4.74      7.24 o 
  -9   4   2       32.51       19.16      7.57 o 
  -8   4   2       76.60       70.80      9.57 o 
  -7   4   2      387.37      388.11     13.23 o 
  -6   4   2      188.60      194.54     10.14 o 
  -5   4   2        8.41        9.36      3.44 o 
  -4   4   2      497.29      545.14      9.77 o 
  -3   4   2     1023.64     1077.87     18.22 o 
  -2   4   2      972.14     1019.10     10.53 o 
  -1   4   2       76.87       76.72      2.07 o 
   0   4   2     2702.15     2673.70     28.17 o 
   1   4   2     3655.81     3652.00     35.32 o 
   2   4   2       23.23       20.68      1.21 o 
   3   4   2      447.13      467.65      5.98 o 
   4   4   2       86.58       85.89      2.74 o 
   5   4   2        7.78        4.24      1.09 o 
   6   4   2        5.34        3.68      2.28 o 
   7   4   2      134.44      126.45      9.28 o 
   8   4   2      145.44      135.91     12.47 o 
   9   4   2       16.19       27.70      8.57 o 
  10   4   2        1.99       -6.57      6.57 o 
 -11   5   2        4.09        0.33      8.57 o 
 -10   5   2       19.28       19.41      8.87 o 
  -9   5   2       37.27       24.30      8.28 o 
  -8   5   2        4.36        0.46      4.20 o 
  -7   5   2      346.91      355.58     11.48 o 
  -6   5   2       10.30        7.12      3.34 o 
  -5   5   2       39.09       34.26      4.36 o 
  -4   5   2      236.16      228.63      7.68 o 
  -3   5   2       38.37       20.25      2.67 o 
  -2   5   2      270.21      260.46      3.76 o 
  -1   5   2      725.87      656.48      8.19 o 
   0   5   2      799.06      853.49     10.94 o 
   1   5   2      138.81      131.88      3.12 o 
   2   5   2      273.37      260.33      4.52 o 
   3   5   2        0.94       -1.36      1.36 o 
   4   5   2      501.45      491.44      7.61 o 
   5   5   2       45.58       50.45      2.14 o 
   6   5   2       15.95        8.08      4.26 o 
   7   5   2        6.52        6.13      7.24 o 
   8   5   2      114.61      130.90     12.45 o 
   9   5   2       12.21       27.03      9.20 o 
  10   5   2        0.69       -7.50      7.50 o 
 -11   6   2        8.98       18.14     10.22 o 
 -10   6   2        0.77        1.21      8.24 o 
  -9   6   2        1.59        6.20      4.98 o 
  -8   6   2        8.90       12.57      4.78 o 
  -7   6   2      369.51      381.40     13.46 o 
  -6   6   2       73.23       56.96      5.73 o 
  -5   6   2      193.22      183.77      7.06 o 
  -4   6   2     1853.54     1793.32     29.55 o 
  -3   6   2      483.59      536.32      7.40 o 
  -2   6   2      212.88      192.98      3.38 o 
  -1   6   2       91.26       86.60      3.57 o 
   0   6   2       66.32       78.17      2.54 o 
   1   6   2     5116.74     5166.89     53.67 o 
   2   6   2       71.62       57.14      2.28 o 
   3   6   2      170.70      210.46      3.90 o 
   4   6   2      132.60      134.91      3.19 o 
   5   6   2       79.79       84.32      7.24 o 
   6   6   2       10.47       12.03      5.53 o 
   7   6   2       93.26       76.54     10.33 o 
   8   6   2        0.00        1.14      6.85 o 
   9   6   2       19.79       30.63      9.43 o 
  10   6   2        0.36        2.76      8.41 o 
 -10   7   2        0.18       -1.93      8.38 o 
  -9   7   2        0.30        5.11      8.10 o 
  -8   7   2       35.81       45.70     17.82 o 
  -7   7   2       55.55       53.20      6.07 o 
  -6   7   2       27.30       29.91     16.23 o 
  -5   7   2      664.59      676.05     17.74 o 
  -4   7   2       84.87       87.89      5.91 o 
  -3   7   2     1510.73     1517.84     17.97 o 
  -2   7   2      502.03      516.78      7.26 o 
  -1   7   2      145.82      158.38      3.66 o 
   0   7   2        0.72        1.16      1.32 o 
   1   7   2      102.61       99.08      3.39 o 
   2   7   2      581.86      604.66      7.63 o 
   3   7   2       64.69       65.99      3.11 o 
   4   7   2       17.12       16.05      1.77 o 
   5   7   2      345.73      297.39      9.71 o 
   6   7   2       70.58       63.39      5.41 o 
   7   7   2       51.77       58.49      5.63 o 
   8   7   2       12.07       25.94      8.94 o 
   9   7   2        2.57        9.54      8.59 o 
  10   7   2        0.35       -1.63      8.82 o 
 -10   8   2        1.29        6.83      9.24 o 
  -9   8   2       13.66       14.81      9.08 o 
  -8   8   2       18.30       23.19      5.88 o 
  -7   8   2        0.43        5.04      4.67 o 
  -6   8   2      829.06      754.87     20.11 o 
  -5   8   2      100.07      107.93      7.12 o 
  -4   8   2      251.29      225.64      9.05 o 
  -3   8   2        1.61       -2.45      2.45 o 
  -2   8   2        7.69       10.18      1.71 o 
  -1   8   2       31.03       36.16      2.43 o 
   0   8   2      456.24      498.41      8.84 o 
   1   8   2       46.88       52.91      2.75 o 
   2   8   2       50.40       56.52      2.85 o 
   3   8   2      582.46      567.38     10.08 o 
   4   8   2       25.57       28.58      3.50 o 
   5   8   2       20.76       12.39      3.58 o 
   6   8   2        2.94        2.19      3.66 o 
   7   8   2       40.01       32.12      5.00 o 
   8   8   2       51.52       72.82     11.45 o 
   9   8   2        4.72        1.42      8.24 o 
  10   8   2        2.05        4.97      9.96 o 
 -10   9   2        3.21        0.09     10.03 o 
  -9   9   2        6.72       -6.15      8.43 o 
  -8   9   2       60.25       42.12     10.84 o 
  -7   9   2       35.32       26.73     13.82 o 
  -6   9   2      342.25      348.76     15.77 o 
  -5   9   2      697.50      651.77     27.54 o 
  -4   9   2       46.90       46.06      4.53 o 
  -3   9   2       66.57       62.62      2.71 o 
  -2   9   2     1298.47     1395.16     20.25 o 
  -1   9   2      113.61      124.01      4.58 o 
   0   9   2      370.25      356.33      7.79 o 
   1   9   2       66.35       64.27      4.33 o 
   2   9   2      233.18      226.88      5.43 o 
   3   9   2       48.23       53.56      3.49 o 
   4   9   2      181.75      163.35      4.60 o 
   5   9   2      392.31      373.74      6.56 o 
   6   9   2       85.98       71.29      8.72 o 
   7   9   2        5.55       12.79      8.43 o 
   8   9   2       11.99        6.20      8.61 o 
   9   9   2        0.06       -7.06      8.75 o 
  10   9   2        1.64        4.99     10.24 o 
 -10  10   2        1.66        7.22     10.45 o 
  -9  10   2       22.00       25.94     10.94 o 
  -8  10   2        0.71       16.79      9.64 o 
  -7  10   2       26.63       26.23      5.91 o 
  -6  10   2        3.14        5.48      8.82 o 
  -5  10   2      163.35      168.17     14.81 o 
  -4  10   2       62.89       61.76      4.21 o 
  -3  10   2      215.42      246.17      6.16 o 
  -2  10   2       12.02       12.83      2.39 o 
  -1  10   2        1.06        5.08      2.25 o 
   0  10   2      470.66      506.52     10.14 o 
   1  10   2      184.25      204.27      7.00 o 
   2  10   2      273.00      260.53      6.90 o 
   3  10   2       31.62       34.26      3.37 o 
   4  10   2      516.75      504.85     10.96 o 
   5  10   2      179.99      182.10      3.98 o 
   6  10   2        7.83       -2.00      7.52 o 
   7  10   2        9.02       11.40      8.99 o 
   8  10   2       10.74        6.32      9.40 o 
   9  10   2        9.77        8.36     10.05 o 
  -9  11   2        1.24       -8.85      9.17 o 
  -8  11   2        2.25        7.78      9.80 o 
  -7  11   2       37.27       19.85      9.96 o 
  -6  11   2      194.48      198.19     17.09 o 
  -5  11   2       13.32        0.79      8.20 o 
  -4  11   2       52.71       51.10      3.58 o 
  -3  11   2        5.52        4.23      2.37 o 
  -2  11   2      133.95      129.28      6.89 o 
  -1  11   2        1.62        3.35      2.82 o 
   0  11   2      103.24      113.18      4.85 o 
   1  11   2       15.19       12.82      5.09 o 
   2  11   2        3.95        2.29      2.13 o 
   3  11   2       96.63       93.20      5.01 o 
   4  11   2      265.52      261.82      7.77 o 
   5  11   2        0.38        1.27      3.07 o 
   6  11   2        8.56        7.34      8.75 o 
   7  11   2        0.00       -1.58      7.41 o 
   8  11   2        6.16       13.10     10.10 o 
   9  11   2       13.27        9.73     11.17 o 
  -9  12   2        9.34       14.40     11.38 o 
  -8  12   2       27.90       28.49     11.47 o 
  -7  12   2       10.08       10.50      8.85 o 
  -6  12   2       20.74       24.68      9.59 o 
  -5  12   2        5.42        6.05      3.11 o 
  -4  12   2       23.88       16.78      2.69 o 
  -3  12   2       10.61        7.19      3.42 o 
  -2  12   2        2.23        4.51      3.20 o 
  -1  12   2       25.24       26.21      3.73 o 
   0  12   2      169.80      181.79      9.33 o 
   1  12   2       69.42       80.02      5.27 o 
   2  12   2        6.98        1.36      2.40 o 
   3  12   2        2.84       -0.57      3.71 o 
   4  12   2       12.91       11.07      5.50 o 
   5  12   2       36.15       36.11     10.36 o 
   6  12   2       39.99       32.72     10.22 o 
   7  12   2        0.02        0.07      9.64 o 
   8  12   2        7.58       -1.32      9.52 o 
   9  12   2        8.20       18.81     12.10 o 
  -9  13   2        1.55        5.94     11.19 o 
  -8  13   2       31.24       36.62     12.68 o 
  -7  13   2        0.00       -4.32      9.52 o 
  -6  13   2        3.88        7.31      9.20 o 
  -5  13   2      164.86      139.84     14.79 o 
  -4  13   2       55.33       59.06      9.85 o 
  -3  13   2       34.50       35.08      3.48 o 
  -2  13   2       79.31       68.34      4.24 o 
  -1  13   2       19.06       13.23      3.87 o 
   0  13   2      146.33      161.40      9.27 o 
   1  13   2       11.44       10.45      3.69 o 
   2  13   2      154.10      157.78      5.92 o 
   3  13   2      507.01      471.64     11.15 o 
   4  13   2      108.66       93.88     12.82 o 
   5  13   2       22.48       13.82      8.99 o 
   6  13   2       19.45       10.10      9.33 o 
   7  13   2        4.26       -3.39      9.92 o 
   8  13   2        0.05       -7.62      8.99 o 
  -8  14   2       27.58       46.28     14.14 o 
  -7  14   2        6.50       22.64     11.19 o 
  -6  14   2        0.29        1.53      9.50 o 
  -5  14   2       25.25       32.28     10.47 o 
  -4  14   2        6.45        9.14      4.46 o 
  -3  14   2       97.84       97.34      6.26 o 
  -2  14   2      298.19      286.93      9.60 o 
  -1  14   2        9.86        8.47      4.84 o 
   0  14   2      102.76       88.65      7.65 o 
   1  14   2        3.92       -4.56      4.56 o 
   2  14   2        9.31       11.08      3.89 o 
   3  14   2        2.14        3.11      2.82 o 
   4  14   2       24.53       10.50      8.85 o 
   5  14   2        0.09       -0.49      8.15 o 
   6  14   2       11.51        1.97      9.45 o 
   7  14   2        1.54        7.13     10.45 o 
   8  14   2        4.97       -8.45     11.47 o 
  -8  15   2        4.83       23.71     12.86 o 
  -7  15   2       50.58       47.02     14.14 o 
  -6  15   2        6.00       -1.70     10.08 o 
  -5  15   2        8.03       15.47      9.43 o 
  -4  15   2        5.75        6.73      8.77 o 
  -3  15   2       35.97       38.83      5.88 o 
  -2  15   2       47.31       46.91      7.11 o 
  -1  15   2        5.87        8.68      5.22 o 
   0  15   2       21.24       23.03     11.91 o 
   1  15   2        9.12       12.32      5.53 o 
   2  15   2       11.23        8.82      3.48 o 
   3  15   2       53.36       66.92     12.19 o 
   4  15   2       23.12       34.88     11.29 o 
   5  15   2        4.00       -1.09      9.45 o 
   6  15   2        5.14       -8.68      8.68 o 
   7  15   2       32.27       33.18     13.56 o 
  -7  16   2        9.91        7.41     12.77 o 
  -6  16   2        0.00        3.95     11.08 o 
  -5  16   2       29.10       49.30     13.54 o 
  -4  16   2       91.83       96.65     14.23 o 
  -3  16   2       29.12       32.05      5.90 o 
  -2  16   2        2.52        3.88      3.95 o 
  -1  16   2       57.33       59.29      7.46 o 
   0  16   2        2.42       -1.57      6.14 o 
   1  16   2       28.29       36.09      6.83 o 
   2  16   2       50.23       55.45     11.24 o 
   3  16   2       16.95       30.02     11.26 o 
   4  16   2        0.01        0.65      9.15 o 
   5  16   2        1.44        0.56     10.15 o 
   6  16   2       11.54       -1.28     10.57 o 
   7  16   2        0.72       -7.76     11.89 o 
  -6  17   2       15.44       44.17     14.33 o 
  -5  17   2        0.90       -9.57      9.57 o 
  -4  17   2       56.28       43.52     13.00 o 
  -3  17   2      141.68      133.78     16.21 o 
  -2  17   2        4.33       11.70      5.54 o 
  -1  17   2       55.79       52.62      7.79 o 
   0  17   2       13.57       22.03      6.70 o 
   1  17   2       41.43       39.70      7.08 o 
   2  17   2        2.49        4.90      8.34 o 
   3  17   2        0.05        4.37      9.20 o 
   4  17   2        0.32       -8.24      9.96 o 
   5  17   2        7.11       -0.42      9.89 o 
   6  17   2       34.70       19.16     13.63 o 
  -6  18   2        4.29      -10.87     10.87 o 
  -5  18   2       10.37        4.90     10.77 o 
  -4  18   2        0.33        2.72     10.87 o 
  -3  18   2       26.94       17.32     11.31 o 
  -2  18   2       14.21       18.48     10.43 o 
  -1  18   2        0.12       -5.02      5.02 o 
   0  18   2        3.79       -3.54      5.94 o 
   1  18   2        0.03       -3.53      8.92 o 
   2  18   2        0.86       10.87     10.01 o 
   3  18   2        1.67       -2.81      9.31 o 
   4  18   2        5.12       -1.67      9.61 o 
   5  18   2        1.85       -3.60     11.47 o 
  -5  19   2       19.16       21.06     14.12 o 
  -4  19   2       37.30       52.83     13.93 o 
  -3  19   2        0.95        4.34      9.89 o 
  -2  19   2        1.42       -2.79     10.01 o 
  -1  19   2        7.40       16.86     10.59 o 
   1  19   2       61.47       64.97     13.75 o 
   2  19   2        5.99       11.91     11.15 o 
   3  19   2        1.41       -8.57     10.33 o 
   4  19   2       10.79       19.30     13.14 o 
  -3  20   2        9.18       27.21     12.52 o 
  -2  20   2        4.69       -1.28     10.54 o 
   1  20   2        2.00       27.73     11.82 o 
   2  20   2        0.15        5.71     11.80 o 
   3  20   2        7.17       -6.20     12.40 o 
 -10   1   3        1.04        1.93      5.43 o 
  -9   1   3        3.82        1.15      5.34 o 
  -8   1   3        0.78        3.14      3.80 o 
  -7   1   3      241.67      215.07      5.47 o 
  -6   1   3        1.80        2.97      1.55 o 
  -5   1   3      425.15      422.17      6.00 o 
  -4   1   3     3596.23     3703.07     47.11 o 
  -3   1   3        0.24        0.98      1.19 o 
  -2   1   3     7660.30     7676.56     95.48 o 
  -1   1   3     4928.84     4878.73     60.68 o 
   0   1   3     2872.75     2743.21     38.99 o 
   1   1   3    10805.67     9722.45    168.04 o 
   2   1   3      824.13      807.71     10.19 o 
   3   1   3       86.18       94.92      2.30 o 
   4   1   3      238.58      246.46      3.85 o 
   5   1   3        4.73        4.36      1.43 o 
   6   1   3        6.37        3.14      1.72 o 
   7   1   3       64.53       72.65      3.15 o 
   8   1   3      416.35      443.47     13.40 o 
   9   1   3       54.03       63.67      6.06 o 
  10   1   3        0.54       -3.90      6.48 o 
 -11   2   3        5.21        0.33      6.92 o 
 -10   2   3       13.11       31.21      7.43 o 
  -9   2   3       22.26       20.97      6.78 o 
  -8   2   3       72.63       77.33      3.74 o 
  -7   2   3       34.26       32.73      3.30 o 
  -6   2   3       59.71       56.63      2.63 o 
  -5   2   3      312.91      351.27      6.32 o 
  -4   2   3       68.23       70.89      2.53 o 
  -3   2   3     1694.82     1787.85     23.57 o 
  -2   2   3      437.75      487.27      6.16 o 
  -1   2   3     5469.06     5342.12     54.32 o 
   0   2   3     4362.26     4019.05     87.86 o 
   1   2   3     7097.44     6826.56     69.59 o 
   2   2   3     1148.29     1211.37     12.75 o 
   3   2   3     1083.05     1121.89     11.30 o 
   4   2   3      399.75      424.03      5.63 o 
   5   2   3        2.81        1.81      1.43 o 
   6   2   3       10.69        9.46      1.83 o 
   7   2   3        0.58        1.33      1.97 o 
   8   2   3       31.56       41.25     10.50 o 
   9   2   3       14.39       13.94      4.32 o 
  10   2   3        2.32       -7.04      7.04 o 
 -11   3   3       25.76       29.54      8.92 o 
 -10   3   3       16.73       18.55      7.76 o 
  -9   3   3       64.53       71.29      9.29 o 
  -8   3   3       14.62       19.16      6.71 o 
  -7   3   3       35.62       36.62      5.10 o 
  -6   3   3      308.79      314.52     15.09 o 
  -5   3   3      183.90      204.05      4.12 o 
  -4   3   3      106.83      110.33      2.63 o 
  -3   3   3     1444.21     1493.39     16.34 o 
  -2   3   3     1758.66     1718.74     15.99 o 
  -1   3   3      640.79      566.01      6.53 o 
   0   3   3     5083.15     4904.40     50.43 o 
   1   3   3     6645.73     6645.36     67.90 o 
   2   3   3      142.75      120.35      2.69 o 
   3   3   3       53.37       77.05      3.51 o 
   4   3   3      172.92      167.64      3.65 o 
   5   3   3       29.00       25.53      3.20 o 
   6   3   3      125.81      116.59      3.41 o 
   7   3   3        0.01       -1.74      1.74 o 
   8   3   3      123.57      113.52      6.64 o 
   9   3   3       24.61       21.17      3.95 o 
  10   3   3       16.66       11.49      8.20 o 
 -11   4   3        0.17       -5.34      7.38 o 
 -10   4   3        0.56       -3.51      6.59 o 
  -9   4   3       62.96       90.05     10.64 o 
  -8   4   3       68.26       75.75      9.64 o 
  -7   4   3       36.86       55.20      8.38 o 
  -6   4   3      353.66      367.91     12.22 o 
  -5   4   3       95.27       97.78      4.77 o 
  -4   4   3       81.88       98.94      5.62 o 
  -3   4   3      203.90      223.81      3.62 o 
  -2   4   3      210.16      226.92      3.28 o 
  -1   4   3     2548.77     2421.78     23.75 o 
   0   4   3        0.08       -1.09      1.09 o 
   1   4   3     2585.98     2555.33     27.37 o 
   2   4   3      211.00      158.80      3.56 o 
   3   4   3      652.90      697.71     12.43 o 
   4   4   3       73.92       73.76      2.92 o 
   5   4   3       59.84       59.79      3.16 o 
   6   4   3       52.93       53.27      2.73 o 
   7   4   3       18.12       29.29      3.23 o 
   8   4   3       97.66       90.68     11.26 o 
   9   4   3       20.18       26.17      8.73 o 
  10   4   3        0.77       -7.38      7.38 o 
 -11   5   3        1.07       -0.19      8.17 o 
 -10   5   3        0.58       -2.88      7.41 o 
  -9   5   3        0.45       -3.20      4.71 o 
  -8   5   3       68.71       76.37      7.10 o 
  -7   5   3      136.92      135.55      6.67 o 
  -6   5   3      786.74      799.40     16.49 o 
  -5   5   3      851.09      870.64     22.70 o 
  -4   5   3     1773.25     1905.78     37.55 o 
  -3   5   3      494.87      541.46      7.04 o 
  -2   5   3      607.88      643.09      7.50 o 
  -1   5   3      341.44      366.30      5.27 o 
   0   5   3      516.54      526.90      7.23 o 
   1   5   3      187.71      180.45      3.84 o 
   2   5   3      868.29      910.52     11.34 o 
   3   5   3      119.64      122.27      2.66 o 
   4   5   3      724.72      747.32      9.74 o 
   5   5   3      309.95      312.51      6.05 o 
   6   5   3       19.68       21.37      1.84 o 
   7   5   3      270.16      279.97      8.36 o 
   8   5   3        3.07       -4.23      7.15 o 
   9   5   3       13.04        6.99      8.17 o 
  10   5   3        0.70        4.60      8.43 o 
 -11   6   3       11.95       11.84      9.85 o 
 -10   6   3        0.43       -1.49      7.55 o 
  -9   6   3       29.22       36.47      6.53 o 
  -8   6   3       46.45       38.72      5.97 o 
  -7   6   3       34.37       36.34      5.64 o 
  -6   6   3       12.06       13.95      4.34 o 
  -5   6   3      176.74      182.63      6.95 o 
  -4   6   3      623.95      691.47     14.32 o 
  -3   6   3      118.76      112.87      2.46 o 
  -2   6   3      410.60      445.51      5.88 o 
  -1   6   3      958.22      944.74     11.50 o 
   0   6   3        3.12        0.94      1.82 o 
   1   6   3     2395.96     2349.27     25.79 o 
   2   6   3       42.20       37.08      3.15 o 
   3   6   3      125.83      119.83      5.73 o 
   4   6   3       14.76       13.96      1.52 o 
   5   6   3        5.47        2.82      1.07 o 
   6   6   3       24.57       30.51      3.04 o 
   7   6   3        6.65        9.64      7.36 o 
   8   6   3       26.26       16.70      8.24 o 
   9   6   3       34.75       37.85     10.33 o 
  10   6   3        0.01       -3.88      8.17 o 
 -10   7   3        0.09       -4.92      8.06 o 
  -9   7   3        0.89       -3.48      4.99 o 
  -8   7   3       89.96       99.02      7.96 o 
  -7   7   3      160.48      161.78     13.98 o 
  -6   7   3      106.76       87.15     16.45 o 
  -5   7   3       58.80       46.80      9.30 o 
  -4   7   3       32.27       30.78      1.88 o 
  -3   7   3       72.58       83.53      2.59 o 
  -2   7   3      288.84      334.85      6.42 o 
  -1   7   3       42.63       36.87      2.05 o 
   0   7   3        0.28        0.34      1.35 o 
   1   7   3      598.21      615.56      9.33 o 
   2   7   3        0.53       -1.43      1.43 o 
   3   7   3        4.26        3.81      1.89 o 
   4   7   3      392.37      398.37      6.00 o 
   5   7   3       45.02       38.51      4.27 o 
   6   7   3       18.09       16.34      6.75 o 
   7   7   3       51.24       35.03      8.92 o 
   8   7   3       12.67       15.56      8.34 o 
   9   7   3        2.66       -0.53      8.41 o 
  10   7   3        1.72       16.35     10.22 o 
 -10   8   3        0.02        4.18      9.43 o 
  -9   8   3        3.42        4.23      8.71 o 
  -8   8   3       29.56       31.03      6.30 o 
  -7   8   3      112.68      124.32      8.65 o 
  -6   8   3        1.41       -4.38      4.38 o 
  -5   8   3       41.18       40.67      5.33 o 
  -4   8   3      109.83      133.36      4.29 o 
  -3   8   3      909.75      973.17     13.08 o 
  -2   8   3      160.58      142.34      3.68 o 
  -1   8   3     1178.75     1270.28     15.33 o 
   0   8   3       51.85       59.77      2.91 o 
   1   8   3       26.73       27.38      2.33 o 
   2   8   3      210.41      192.50      4.67 o 
   3   8   3       45.40       48.24      3.06 o 
   4   8   3       39.84       36.42      2.80 o 
   5   8   3       79.83       59.79      3.17 o 
   6   8   3      126.54      115.50      6.87 o 
   7   8   3        3.39        4.39      7.59 o 
   8   8   3        1.62        0.95      8.38 o 
   9   8   3        0.00        9.13      9.38 o 
  10   8   3        0.02       -1.79      9.99 o 
 -10   9   3        0.13       -0.58      9.66 o 
  -9   9   3        0.89        2.48      8.85 o 
  -8   9   3       99.41       80.52      8.07 o 
  -7   9   3      130.26      115.25     17.61 o 
  -6   9   3      165.94      155.62      9.44 o 
  -5   9   3      873.11      792.81     31.05 o 
  -4   9   3      203.88      212.37      5.95 o 
  -3   9   3       61.60       58.16      2.72 o 
  -2   9   3       73.98       73.71      3.57 o 
  -1   9   3       81.86       71.58      3.99 o 
   0   9   3        0.28        1.34      1.89 o 
   1   9   3       24.46       34.47      2.67 o 
   2   9   3      269.95      251.95      5.28 o 
   3   9   3      130.52      116.88      4.65 o 
   4   9   3        5.36        3.47      2.34 o 
   5   9   3      155.94      150.07      5.27 o 
   6   9   3      232.00      203.58     16.49 o 
   7   9   3       46.63       54.13     10.59 o 
   8   9   3       32.15       32.83     10.40 o 
   9   9   3        1.51       -5.13      9.01 o 
 -10  10   3        6.80       17.83     11.15 o 
  -9  10   3        2.93       -8.57      8.57 o 
  -8  10   3        1.34       14.44      9.54 o 
  -7  10   3       20.25       15.66      5.44 o 
  -6  10   3      579.96      587.10     28.05 o 
  -5  10   3        0.12        0.35      7.50 o 
  -4  10   3      133.23      136.46      8.32 o 
  -3  10   3        6.07        3.64      2.15 o 
  -2  10   3        0.57       -1.40      2.05 o 
  -1  10   3        0.33        4.97      2.70 o 
   0  10   3      397.75      402.00      7.90 o 
   1  10   3      457.85      451.89      9.55 o 
   2  10   3      141.21      140.21      4.18 o 
   3  10   3      487.02      489.22     10.14 o 
   4  10   3       92.46      104.46      5.74 o 
   5  10   3       87.63       87.60      5.97 o 
   6  10   3       13.36       18.88      8.68 o 
   7  10   3        0.00       -6.41      7.80 o 
   8  10   3        5.26        5.55      9.31 o 
   9  10   3        1.07       -4.11      9.57 o 
  -9  11   3        1.04        7.31     10.31 o 
  -8  11   3       12.36       -7.99      7.99 o 
  -7  11   3       73.56       73.38     12.70 o 
  -6  11   3      180.05      152.96     14.93 o 
  -5  11   3      112.12      112.35      5.62 o 
  -4  11   3       12.55       14.36      2.46 o 
  -3  11   3       30.96       36.77      3.14 o 
  -2  11   3      560.11      586.39     12.31 o 
  -1  11   3        4.92        7.41      2.97 o 
   0  11   3      153.55      169.65      6.05 o 
   1  11   3       44.40       37.51      4.00 o 
   2  11   3       46.18       49.84      3.16 o 
   3  11   3       72.96       77.87      4.85 o 
   4  11   3      145.63      121.93      5.77 o 
   5  11   3        8.88        5.23      6.17 o 
   6  11   3       63.45       48.53     10.54 o 
   7  11   3        7.16        4.67      8.92 o 
   8  11   3        0.07        1.32      9.20 o 
   9  11   3        1.09       -0.05     10.52 o 
  -9  12   3        7.42       21.57     11.84 o 
  -8  12   3       46.62       37.71     12.10 o 
  -7  12   3        5.49       -0.30      8.68 o 
  -6  12   3       14.34        4.50      8.89 o 
  -5  12   3        9.11       10.38      3.41 o 
  -4  12   3       39.06       53.93      3.55 o 
  -3  12   3       75.47       77.83      4.15 o 
  -2  12   3        2.20       -0.46      3.04 o 
  -1  12   3      254.19      245.77      8.69 o 
   0  12   3       59.84       52.59      6.65 o 
   1  12   3      501.66      541.60     13.18 o 
   2  12   3       20.69       18.34      2.86 o 
   3  12   3        0.13       -2.85      3.07 o 
   4  12   3       69.69       71.71      6.31 o 
   5  12   3       26.65       20.50      9.68 o 
   6  12   3        3.66       14.47      9.17 o 
   7  12   3        5.04       15.56      9.78 o 
   8  12   3        9.94        5.27     10.43 o 
  -9  13   3       27.25       52.60     14.54 o 
  -8  13   3        3.38        5.97     10.52 o 
  -7  13   3       71.83       76.10     14.14 o 
  -6  13   3        3.95       -4.81      8.27 o 
  -5  13   3       17.97       15.12      9.15 o 
  -4  13   3       97.32       84.26      6.97 o 
  -3  13   3       30.34       22.52      3.20 o 
  -2  13   3        4.45        3.85      2.87 o 
  -1  13   3       49.55       53.43      9.60 o 
   0  13   3        0.97        3.13      4.27 o 
   1  13   3        1.53        2.36      3.61 o 
   2  13   3       98.55      100.50      4.75 o 
   3  13   3       85.95      106.30     17.87 o 
   4  13   3      101.38       73.36     11.56 o 
   5  13   3       56.72       44.19     10.94 o 
   6  13   3        8.07       -0.19      9.24 o 
   7  13   3        1.82       -5.39      9.27 o 
   8  13   3        3.74        6.55     11.33 o 
  -8  14   3        4.62        3.69     11.66 o 
  -7  14   3      147.22      151.15     17.37 o 
  -6  14   3        0.11       -0.51      8.38 o 
  -5  14   3       14.89       34.85     10.40 o 
  -4  14   3        0.00        7.63      4.66 o 
  -3  14   3       10.73        5.00      3.55 o 
  -2  14   3        1.67       -3.00      3.30 o 
  -1  14   3       43.23       43.98      6.29 o 
   0  14   3        0.44       -1.83      4.63 o 
   1  14   3      296.04      310.58     13.17 o 
   2  14   3      182.36      163.47      6.83 o 
   3  14   3        9.37        8.61      5.22 o 
   4  14   3       17.39        5.67      8.41 o 
   5  14   3       13.65        8.50      9.94 o 
   6  14   3        0.33        3.41      8.89 o 
   7  14   3        0.52        9.22     10.64 o 
   8  14   3        0.17        2.04     12.01 o 
  -8  15   3        1.61       -5.99     11.22 o 
  -7  15   3       13.67        3.88     11.63 o 
  -6  15   3        0.05       -0.12      9.78 o 
  -5  15   3       40.81       40.85     12.05 o 
  -4  15   3       14.64       16.95      5.14 o 
  -3  15   3       69.19       69.20     12.34 o 
  -2  15   3       83.44       71.91      5.79 o 
  -1  15   3      153.30      169.74     10.09 o 
   0  15   3       62.97       65.09     17.61 o 
   1  15   3      200.08      183.88     10.83 o 
   2  15   3       26.14       31.11      5.93 o 
   3  15   3       58.52       62.33     12.26 o 
   4  15   3       12.50       -5.18      7.83 o 
   5  15   3        7.96       -6.92      8.24 o 
   6  15   3        1.99       13.05     10.61 o 
   7  15   3        2.38        4.27     10.89 o 
  -7  16   3       25.38       40.64     13.91 o 
  -6  16   3        1.00       -3.95     10.47 o 
  -5  16   3        0.54       -9.68      9.68 o 
  -4  16   3        0.50        1.15      4.98 o 
  -3  16   3       59.55       57.93      6.96 o 
  -2  16   3       18.95       23.34      4.69 o 
  -1  16   3        5.59        3.84      5.25 o 
   0  16   3        0.07        6.94      5.53 o 
   1  16   3        1.72       -0.51      6.71 o 
   2  16   3        7.82       13.17      9.64 o 
   3  16   3       15.27        5.06      9.54 o 
   4  16   3        3.04        7.69     10.31 o 
   5  16   3        0.63       -9.31      9.73 o 
   6  16   3        0.30       13.33     12.73 o 
  -6  17   3        3.98        3.02     11.31 o 
  -5  17   3        2.23        3.18     10.87 o 
  -4  17   3        7.78       18.76     11.01 o 
  -3  17   3        6.45       10.41      5.63 o 
  -2  17   3        6.04        2.50      4.99 o 
  -1  17   3        0.11       -3.88      3.88 o 
   0  17   3       65.23       58.29      8.04 o 
   1  17   3       21.47       34.74     10.19 o 
   2  17   3        0.00        3.34      8.57 o 
   3  17   3       16.38       22.20     11.45 o 
   4  17   3        5.33        1.74     10.70 o 
   5  17   3        4.94        2.02     10.89 o 
   6  17   3        3.68       -5.34     12.17 o 
  -6  18   3        0.02        9.15     13.38 o 
  -5  18   3       29.07       28.93     13.72 o 
  -4  18   3        7.92       33.76     12.28 o 
  -3  18   3       25.84       41.24     12.79 o 
  -2  18   3       25.01       13.36      7.05 o 
  -1  18   3        4.30        0.51      5.37 o 
   0  18   3       53.46       41.35      7.82 o 
   1  18   3        9.30        3.39      9.52 o 
   2  18   3        0.63       -0.28      9.01 o 
   3  18   3        2.57       17.14     11.77 o 
   4  18   3       21.20       37.18     12.84 o 
   5  18   3        1.26        3.97     12.07 o 
  -4  19   3       12.78       15.70     12.66 o 
  -3  19   3        1.81        9.38     10.36 o 
  -2  19   3        0.44       -9.52      9.52 o 
  -1  19   3       10.83        6.66      9.94 o 
   1  19   3        0.05       -8.38      8.38 o 
   2  19   3        0.40       -6.97     10.24 o 
   3  19   3        0.00      -10.05     10.05 o 
   4  19   3        0.47        0.02     11.15 o 
  -3  20   3       17.47       10.77     12.70 o 
  -2  20   3        0.19        2.95     10.73 o 
   2  20   3        0.07       16.56     12.47 o 
   3  20   3        0.23       20.69     13.91 o 
 -10   0   4       11.36       10.87      5.34 o 
  -9   0   4        8.45        6.39      4.81 o 
  -8   0   4       38.60       32.81      5.83 o 
  -7   0   4       77.58       79.07      4.95 o 
  -6   0   4      610.69      669.72     15.47 o 
  -5   0   4        5.50        2.26      3.44 o 
  -4   0   4     1877.33     2086.42     56.03 o 
  -3   0   4     5519.98     5614.85     99.67 o 
  -2   0   4    14564.69    14098.60    246.06 o 
  -1   0   4      183.23      138.82      7.97 o 
   0   0   4      522.58      515.55     10.81 o 
   1   0   4     2180.86     2237.48     31.57 o 
   2   0   4     1179.39     1146.73     16.30 o 
   3   0   4        1.00       -0.65      1.67 o 
   4   0   4       26.40       23.19      2.29 o 
   5   0   4      123.44      130.59      5.28 o 
   6   0   4      121.57      122.62      5.51 o 
   7   0   4        6.55        9.53      4.10 o 
   8   0   4       78.31       82.85      9.31 o 
   9   0   4        0.07        6.34      6.29 o 
  10   0   4        2.99       -5.74      6.36 o 
 -10   1   4        0.09       -3.58      5.16 o 
  -9   1   4        6.35        9.85      3.51 o 
  -8   1   4        1.83        0.74      3.52 o 
  -7   1   4        7.49       10.50      2.26 o 
  -6   1   4       13.91       15.36      2.97 o 
  -5   1   4      603.29      651.21     10.33 o 
  -4   1   4      213.33      232.52      8.99 o 
  -3   1   4      297.31      302.84      5.66 o 
  -2   1   4      729.44      685.35      9.18 o 
  -1   1   4     9892.65     9438.47     94.35 o 
   0   1   4     3048.88     2832.83     25.54 o 
   1   1   4     2404.96     2292.51     22.76 o 
   2   1   4       25.18       33.51      2.34 o 
   3   1   4      470.36      464.38      5.81 o 
   4   1   4        8.27        9.36      1.76 o 
   5   1   4       28.81       35.05      2.29 o 
   6   1   4       67.38       75.53      3.08 o 
   7   1   4        0.35       -2.03      2.03 o 
   8   1   4       85.70       92.16      6.61 o 
   9   1   4        3.29       -0.42      4.34 o 
  10   1   4       21.48       12.59      4.90 o 
 -11   2   4        0.29       -2.21      6.71 o 
 -10   2   4        0.66       -3.60      5.74 o 
  -9   2   4       35.14       56.66      8.38 o 
  -8   2   4        0.40        1.25      2.09 o 
  -7   2   4        1.52        3.96      1.39 o 
  -6   2   4       49.31       54.59      2.67 o 
  -5   2   4        9.87        6.56      1.80 o 
  -4   2   4      935.99     1001.50     14.42 o 
  -3   2   4       71.71       59.90      3.06 o 
  -2   2   4      217.61      246.61      4.01 o 
  -1   2   4     2688.12     2491.55     25.15 o 
   0   2   4      997.90      942.35     10.11 o 
   1   2   4        4.30        2.54      1.18 o 
   2   2   4     1377.88     1413.52     14.90 o 
   3   2   4     1526.13     1679.62     17.59 o 
   4   2   4      761.51      769.30      9.28 o 
   5   2   4        4.52        4.27      1.74 o 
   6   2   4       27.58       22.83      2.25 o 
   7   2   4       53.77       51.52      2.96 o 
   8   2   4       11.41        2.65      4.09 o 
   9   2   4       89.53       82.97      9.11 o 
  10   2   4        0.77       -7.15      7.15 o 
 -11   3   4        5.24       12.96      7.85 o 
 -10   3   4       11.50       23.52      7.96 o 
  -9   3   4        4.12        7.13      6.34 o 
  -8   3   4        2.58        1.21      5.53 o 
  -7   3   4      242.50      269.32     10.57 o 
  -6   3   4       40.19       41.95      1.74 o 
  -5   3   4      320.55      375.10      6.30 o 
  -4   3   4       54.07       59.33      2.06 o 
  -3   3   4      107.02      115.02      2.72 o 
  -2   3   4      405.83      425.55      5.10 o 
  -1   3   4     2413.53     2313.26     22.82 o 
   0   3   4      256.90      244.43      4.22 o 
   1   3   4     6144.27     5855.10     60.28 o 
   2   3   4     1157.37     1096.78     12.07 o 
   3   3   4       39.43       46.76      2.31 o 
   4   3   4       83.31       92.30      4.53 o 
   5   3   4       29.57       30.20      2.17 o 
   6   3   4        8.99        8.48      1.99 o 
   7   3   4       25.87       25.49      2.49 o 
   8   3   4       14.72       21.29      4.47 o 
   9   3   4        5.00        4.16      4.13 o 
  10   3   4        2.35        1.51      7.45 o 
 -11   4   4        7.82        1.35      7.29 o 
 -10   4   4       31.55       34.32      8.73 o 
  -9   4   4        0.62        3.41      6.64 o 
  -8   4   4        7.13        2.81      4.42 o 
  -7   4   4      214.92      210.17     12.21 o 
  -6   4   4        0.31       -0.41      2.74 o 
  -5   4   4      125.07      125.36      8.39 o 
  -4   4   4       98.45      112.04      2.76 o 
  -3   4   4       62.13       66.66      2.20 o 
  -2   4   4      857.75      891.29      9.22 o 
  -1   4   4      361.40      368.74      6.07 o 
   0   4   4      128.57      141.50      3.32 o 
   1   4   4     1247.00     1316.31     15.29 o 
   2   4   4     3160.37     3290.92     35.14 o 
   3   4   4     1194.72     1177.18     14.10 o 
   4   4   4      102.76      120.40      3.36 o 
   5   4   4       39.35       41.88      2.31 o 
   6   4   4       22.26       15.70      2.48 o 
   7   4   4       53.41       64.13      4.48 o 
   8   4   4        1.50       -3.26      3.26 o 
   9   4   4        9.37        0.70      7.62 o 
  10   4   4        6.17        9.61      8.78 o 
 -11   5   4        0.00       -0.98      8.03 o 
 -10   5   4        1.08       -3.65      7.38 o 
  -9   5   4       55.71       47.05      9.59 o 
  -8   5   4        7.54        8.56      4.44 o 
  -7   5   4      104.88      103.66     10.21 o 
  -6   5   4       37.57       44.36      4.49 o 
  -5   5   4      102.85       94.48      6.19 o 
  -4   5   4        7.41       11.97      1.65 o 
  -3   5   4       62.75       74.61      2.05 o 
  -2   5   4      356.64      385.47      5.31 o 
  -1   5   4      215.71      192.48      3.61 o 
   0   5   4      595.50      639.78      8.56 o 
   1   5   4      339.69      354.53      8.55 o 
   2   5   4     1090.48     1141.33     13.96 o 
   3   5   4        0.03       -0.30      1.07 o 
   4   5   4       28.11       35.11      2.78 o 
   5   5   4       11.48       10.14      1.87 o 
   6   5   4        0.64        0.62      2.11 o 
   7   5   4        0.27        0.50      2.15 o 
   8   5   4        0.21       -5.46      7.24 o 
   9   5   4        0.02        0.70      7.80 o 
  10   5   4        0.30       -2.81      8.66 o 
 -11   6   4        1.50       -8.10      8.10 o 
 -10   6   4        1.06        1.70      8.15 o 
  -9   6   4       78.18      109.65     12.61 o 
  -8   6   4       43.82       51.15     12.68 o 
  -7   6   4        0.11        3.55      4.44 o 
  -6   6   4       30.74       18.31      4.78 o 
  -5   6   4       69.36       68.68      6.50 o 
  -4   6   4      654.84      603.96      8.46 o 
  -3   6   4        6.74        4.69      1.24 o 
  -2   6   4      207.02      199.96      3.78 o 
  -1   6   4      606.56      574.32      7.98 o 
   0   6   4      238.81      215.32      4.43 o 
   1   6   4       60.08       69.94      4.08 o 
   2   6   4      253.44      302.09      5.59 o 
   3   6   4      146.58      168.07      4.60 o 
   4   6   4        2.10        3.59      1.42 o 
   5   6   4       60.43       67.29      2.73 o 
   6   6   4      149.99      138.48      4.68 o 
   7   6   4        1.75        0.64      4.85 o 
   8   6   4       13.88       18.72      8.34 o 
   9   6   4        9.42        3.83      8.06 o 
  10   6   4        2.02        8.52      9.17 o 
 -10   7   4        0.10       -1.37      8.03 o 
  -9   7   4        5.13        0.09      7.52 o 
  -8   7   4       42.12       50.18      6.84 o 
  -7   7   4       67.44       56.12      6.62 o 
  -6   7   4        0.56       -2.17      4.24 o 
  -5   7   4        3.60        2.77      3.63 o 
  -4   7   4       19.38       14.35      1.61 o 
  -3   7   4      705.91      788.13      9.97 o 
  -2   7   4     4070.12     4202.38     40.91 o 
  -1   7   4      308.62      280.13      5.21 o 
   0   7   4      128.61      157.23      5.36 o 
   1   7   4     1472.40     1541.41     19.96 o 
   2   7   4      209.62      247.68      7.96 o 
   3   7   4        3.05        0.31      1.98 o 
   4   7   4        3.64        5.17      1.90 o 
   5   7   4       18.40       23.62      1.92 o 
   6   7   4        2.24        0.13      2.25 o 
   7   7   4        0.81       -2.65      6.92 o 
   8   7   4        9.94        9.71      8.55 o 
   9   7   4        4.04        0.70      8.89 o 
  10   7   4        3.17       -5.39      8.87 o 
 -10   8   4       10.81       10.43      9.68 o 
  -9   8   4       24.03       27.70      9.99 o 
  -8   8   4        1.95        3.93      5.47 o 
  -7   8   4       65.32       56.98      6.63 o 
  -6   8   4      487.81      463.47     15.58 o 
  -5   8   4       56.56       52.83      5.96 o 
  -4   8   4       49.86       47.86      4.25 o 
  -3   8   4      555.41      564.32      7.96 o 
  -2   8   4      509.78      457.07      7.06 o 
  -1   8   4       65.45       72.86      4.06 o 
   0   8   4      750.08      770.95     14.35 o 
   1   8   4        5.48        4.39      1.93 o 
   2   8   4        1.98        1.97      2.06 o 
   3   8   4       23.71       20.93      3.25 o 
   4   8   4      361.90      360.23      6.97 o 
   5   8   4       35.34       31.87      2.40 o 
   6   8   4       16.98       11.52      2.59 o 
   7   8   4        1.28       -6.08      6.08 o 
   8   8   4        2.88       13.14      8.75 o 
   9   8   4        8.09       12.77      9.78 o 
 -10   9   4        4.62        6.99      9.78 o 
  -9   9   4        7.21        4.13      9.10 o 
  -8   9   4        9.57        6.21      5.89 o 
  -7   9   4      125.83      130.30     17.57 o 
  -6   9   4       19.85       17.15      5.63 o 
  -5   9   4       36.89       34.18      8.41 o 
  -4   9   4        0.73        0.47      1.83 o 
  -3   9   4       21.76       24.11      2.36 o 
  -2   9   4      287.35      310.43      6.42 o 
  -1   9   4      721.77      742.98     11.51 o 
   0   9   4       75.26       63.65      3.48 o 
   1   9   4       12.11        5.96      2.59 o 
   2   9   4       11.69        9.88      3.62 o 
   3   9   4        1.48       -0.05      2.35 o 
   4   9   4       16.66       14.55      2.81 o 
   5   9   4      384.40      376.84      8.46 o 
   6   9   4       32.24       31.64      5.93 o 
   7   9   4        0.02       -0.88      7.24 o 
   8   9   4       11.98       35.44     10.59 o 
   9   9   4        5.17        9.78      9.68 o 
 -10  10   4        5.37       15.86     11.45 o 
  -9  10   4        1.63       -3.85      9.43 o 
  -8  10   4       31.99       28.58     10.82 o 
  -7  10   4       45.03       39.99      6.79 o 
  -6  10   4       73.14       51.62     10.36 o 
  -5  10   4        6.76        7.74      2.77 o 
  -4  10   4      106.68      114.11      4.43 o 
  -3  10   4      159.23      164.39      5.30 o 
  -2  10   4       34.76       29.62      3.89 o 
  -1  10   4      630.91      655.81     12.10 o 
   0  10   4       27.83       29.10      2.84 o 
   1  10   4       16.34       15.30      2.93 o 
   2  10   4       49.88       52.02      3.67 o 
   3  10   4       61.69       68.36      4.09 o 
   4  10   4      137.69      123.41      5.34 o 
   5  10   4        3.34       -0.05      2.84 o 
   6  10   4        8.01       17.81      8.55 o 
   7  10   4        8.62       11.52      8.66 o 
   8  10   4        1.97        2.46      9.01 o 
   9  10   4       11.82       14.77     10.64 o 
  -9  11   4        8.39        5.57     10.68 o 
  -8  11   4        3.05        3.09      9.38 o 
  -7  11   4       34.59       25.01     10.47 o 
  -6  11   4        3.13        1.00      8.57 o 
  -5  11   4      148.39      166.96      7.13 o 
  -4  11   4       55.22       43.89      3.23 o 
  -3  11   4       19.41       17.20      4.87 o 
  -2  11   4       53.70       56.64      3.89 o 
  -1  11   4       45.42       44.85      3.71 o 
   0  11   4       71.85       66.67      4.25 o 
   1  11   4       22.19       19.82      4.43 o 
   2  11   4      401.96      415.94      7.75 o 
   3  11   4      224.80      223.98      7.15 o 
   4  11   4       32.89       44.51      3.88 o 
   5  11   4        0.19        3.74      3.97 o 
   6  11   4       16.28       18.95      9.82 o 
   7  11   4        0.02       -7.06      7.06 o 
   8  11   4        3.58        7.13     10.03 o 
   9  11   4        0.61        4.67     10.43 o 
  -9  12   4        3.33       11.40     11.63 o 
  -8  12   4        2.74       11.68      9.73 o 
  -7  12   4        0.89       -6.55      7.73 o 
  -6  12   4       37.95       36.11     10.54 o 
  -5  12   4      103.46       89.12     12.68 o 
  -4  12   4        0.34        1.66      3.78 o 
  -3  12   4        5.13        2.78      2.58 o 
  -2  12   4      166.07      187.09      6.44 o 
  -1  12   4       11.50       17.21      3.69 o 
   0  12   4      126.98      132.76      6.70 o 
   1  12   4      513.72      518.72     11.49 o 
   2  12   4       61.23       73.98      5.17 o 
   3  12   4      145.25      139.90      6.66 o 
   4  12   4       32.04       33.79      9.43 o 
   5  12   4       32.57       38.89      5.19 o 
   6  12   4       21.76       16.69      3.72 o 
   7  12   4        1.58       -7.83      7.83 o 
   8  12   4        6.57        5.41     10.22 o 
  -9  13   4        1.38       -1.21     10.98 o 
  -8  13   4       18.06       19.11     12.14 o 
  -7  13   4       38.52       54.69     12.66 o 
  -6  13   4        5.85       13.40      9.15 o 
  -5  13   4       19.35       21.15      9.73 o 
  -4  13   4        0.11       -3.46      3.93 o 
  -3  13   4        0.97       -0.68      3.28 o 
  -2  13   4      120.41      109.52      6.08 o 
  -1  13   4        0.34       -1.70      3.29 o 
   0  13   4        0.00       -4.20      4.73 o 
   1  13   4       17.98       20.27      4.30 o 
   2  13   4        1.54       -2.29      2.29 o 
   3  13   4        6.50       18.97      5.29 o 
   4  13   4       12.97       14.84      8.52 o 
   5  13   4        5.31       -3.00      8.61 o 
   6  13   4        2.04        5.81      9.75 o 
   7  13   4        0.37        1.09      9.45 o 
   8  13   4        5.94        8.94     11.31 o 
  -8  14   4       56.46       65.48     15.40 o 
  -7  14   4       19.98       34.18     12.12 o 
  -6  14   4       27.56       31.84     11.73 o 
  -5  14   4        8.73       17.90     10.15 o 
  -4  14   4        0.04       -3.57      5.81 o 
  -3  14   4       40.41       48.13      6.81 o 
  -2  14   4       26.60       24.57      4.25 o 
  -1  14   4      158.74      166.67      9.87 o 
   0  14   4      148.37      127.29      8.84 o 
   1  14   4      472.56      499.92     23.93 o 
   2  14   4       51.93       46.54      3.99 o 
   3  14   4       86.48       59.79     11.10 o 
   4  14   4        3.46       -6.90      6.90 o 
   5  14   4        0.16       -7.83      7.83 o 
   6  14   4       42.60       38.87     12.03 o 
   7  14   4        4.41       -0.35     10.73 o 
  -8  15   4       19.73       25.54     13.72 o 
  -7  15   4        0.18        4.39     11.38 o 
  -6  15   4       48.42       56.26     13.51 o 
  -5  15   4        0.10       -2.79      8.15 o 
  -4  15   4        2.84        1.54      4.99 o 
  -3  15   4       19.46       28.16      6.05 o 
  -2  15   4        0.99       -1.20      3.74 o 
  -1  15   4        0.98       -2.02      5.12 o 
   0  15   4        6.02        7.51      7.01 o 
   1  15   4      160.01      168.83     10.43 o 
   2  15   4       48.66       46.59      7.17 o 
   3  15   4       15.23       18.39     10.08 o 
   4  15   4       22.95       15.72     10.36 o 
   5  15   4        2.56        4.85      9.47 o 
   6  15   4        0.42       -8.06     10.29 o 
   7  15   4        0.00       -2.30     11.24 o 
  -7  16   4        7.81        5.60     12.26 o 
  -6  16   4        0.58       -0.74     11.03 o 
  -5  16   4        4.16       14.58     11.45 o 
  -4  16   4       15.54        9.45      5.49 o 
  -3  16   4       16.32        8.08      5.21 o 
  -2  16   4        0.02       -1.42      3.88 o 
  -1  16   4        1.78        9.49      5.57 o 
   0  16   4       37.28       35.33      8.56 o 
   1  16   4        0.17        1.34     10.39 o 
   2  16   4       96.40      118.89     14.58 o 
   3  16   4        0.08       -7.18      7.18 o 
   4  16   4       11.65       23.66     11.61 o 
   5  16   4        3.19        5.09     10.68 o 
   6  16   4        4.33        9.92     11.75 o 
  -6  17   4       18.90       17.42     11.80 o 
  -5  17   4        1.86       17.69     12.14 o 
  -4  17   4        3.92       -1.49      9.36 o 
  -3  17   4        0.58        0.27      5.06 o 
  -2  17   4        2.51       -0.46      6.70 o 
  -1  17   4       27.67       22.98      5.29 o 
   0  17   4       28.03       23.49      8.36 o 
   1  17   4       18.05       25.71      6.98 o 
   2  17   4        0.40       -0.51      8.55 o 
   3  17   4        4.60       13.77     10.66 o 
   4  17   4        1.22       -7.08      9.80 o 
   5  17   4        1.16       15.79     12.38 o 
   6  17   4       15.37       22.62     14.35 o 
  -5  18   4        0.56       -8.29     11.22 o 
  -4  18   4        0.81       -3.79      9.57 o 
  -3  18   4       12.97       14.98     10.54 o 
  -2  18   4       14.66        5.50      5.77 o 
  -1  18   4       16.83       20.83     10.38 o 
   0  18   4       39.40       44.43      8.05 o 
   1  18   4        8.51       -0.53      9.45 o 
   2  18   4        0.71       -2.95      9.73 o 
   3  18   4        4.00       20.90     12.01 o 
   4  18   4        0.50        4.53     11.82 o 
   5  18   4        6.27        7.57     12.77 o 
  -4  19   4       33.73       41.98     14.07 o 
  -3  19   4        4.45       12.47     10.66 o 
  -2  19   4       25.44       46.14     12.28 o 
  -1  19   4       48.50       48.65     12.79 o 
   1  19   4       35.29       18.65     12.05 o 
   2  19   4        7.59       -9.20      9.20 o 
   3  19   4        0.10       -6.22     11.26 o 
   4  19   4        8.96       16.42     13.47 o 
  -3  20   4        4.14       -7.04     10.70 o 
  -2  20   4        0.42       -9.24      9.24 o 
   2  20   4       20.54       34.78     13.35 o 
 -10   1   5        2.63       -5.39      5.39 o 
  -9   1   5       23.11       22.61      6.95 o 
  -8   1   5      177.60      160.18      7.28 o 
  -7   1   5        3.29        5.47      2.18 o 
  -6   1   5        1.46       -1.53      2.53 o 
  -5   1   5      112.60      120.35      4.53 o 
  -4   1   5     4466.76     4856.83     63.61 o 
  -3   1   5     4575.69     4490.46     50.89 o 
  -2   1   5      732.80      760.97     10.30 o 
  -1   1   5      208.80      196.25      3.15 o 
   0   1   5        4.51        3.98      0.97 o 
   1   1   5       75.94       71.61      2.25 o 
   2   1   5      113.91      124.17      2.78 o 
   3   1   5      257.73      254.37      4.21 o 
   4   1   5        1.57        3.24      1.77 o 
   5   1   5      374.94      387.07      6.78 o 
   6   1   5        2.21        1.32      2.03 o 
   7   1   5        0.38        1.77      2.78 o 
   8   1   5       21.09       26.69      5.21 o 
   9   1   5        0.15       -1.81      4.33 o 
  10   1   5        1.64       -2.82      4.54 o 
 -11   2   5        0.11       -3.37      6.55 o 
 -10   2   5       15.01       24.64      7.22 o 
  -9   2   5        0.08        0.08      3.41 o 
  -8   2   5        7.69        9.84      2.31 o 
  -7   2   5      147.36      158.42      5.93 o 
  -6   2   5       11.51       13.08      2.33 o 
  -5   2   5       33.53       32.62      2.62 o 
  -4   2   5     1256.27     1285.69     16.40 o 
  -3   2   5      588.16      583.80      7.75 o 
  -2   2   5     1229.58     1197.20     12.76 o 
  -1   2   5       20.14       26.34      1.89 o 
   0   2   5      173.17      178.67      3.27 o 
   1   2   5       71.74       68.56      2.47 o 
   2   2   5       24.83       28.01      1.79 o 
   3   2   5      532.43      555.74      7.44 o 
   4   2   5       12.28        9.34      1.87 o 
   5   2   5        0.29       -1.71      1.71 o 
   6   2   5       17.03       18.01      2.40 o 
   7   2   5       20.24       18.46      3.16 o 
   8   2   5        0.35        0.73      4.22 o 
   9   2   5        3.80       -4.30      4.30 o 
  10   2   5       17.02       24.45      8.87 o 
 -11   3   5       21.07       31.26      8.82 o 
 -10   3   5        4.38       -2.14      6.48 o 
  -9   3   5        0.01       -5.64      5.64 o 
  -8   3   5       49.28       47.00      7.99 o 
  -7   3   5       53.13       56.25      2.57 o 
  -6   3   5       10.78       11.38      1.71 o 
  -5   3   5       41.12       44.35      2.50 o 
  -4   3   5      917.91      868.97     11.62 o 
  -3   3   5      340.90      303.76      4.93 o 
  -2   3   5      352.74      305.32      4.61 o 
  -1   3   5      203.54      198.37      4.21 o 
   0   3   5       90.84       76.98      2.16 o 
   1   3   5     4026.51     4075.77     39.42 o 
   2   3   5      254.30      231.36      4.30 o 
   3   3   5      301.02      331.20      5.73 o 
   4   3   5      251.54      263.04      5.27 o 
   5   3   5      128.95      127.74      3.91 o 
   6   3   5        3.93        8.99      2.38 o 
   7   3   5       52.65       56.81      4.63 o 
   8   3   5       38.07       22.43      4.88 o 
   9   3   5        5.66        4.53      5.48 o 
  10   3   5        3.54        7.45      8.41 o 
 -11   4   5        4.82       18.62      8.61 o 
 -10   4   5        2.06        1.63      6.69 o 
  -9   4   5        1.41        9.57      6.85 o 
  -8   4   5        1.33       -1.56      4.26 o 
  -7   4   5       13.91       10.56      3.63 o 
  -6   4   5       24.19       24.23      2.40 o 
  -5   4   5      300.39      307.94      5.32 o 
  -4   4   5      989.20      954.68     12.55 o 
  -3   4   5      487.77      442.14      6.47 o 
  -2   4   5      100.19      105.37      2.56 o 
  -1   4   5     1724.38     1722.01     18.95 o 
   0   4   5      378.89      374.44      6.00 o 
   1   4   5     3026.54     2997.73     32.33 o 
   2   4   5     2231.75     2362.44     26.25 o 
   3   4   5        0.45        2.59      1.65 o 
   4   4   5      214.02      241.54      6.60 o 
   5   4   5      196.43      177.59      4.83 o 
   6   4   5       15.26       14.25      2.42 o 
   7   4   5      181.93      167.34      7.02 o 
   8   4   5        0.22       -3.09      3.09 o 
   9   4   5       12.25        7.04      7.71 o 
  10   4   5        3.52       12.24      9.06 o 
 -11   5   5        1.37        0.33      8.64 o 
 -10   5   5        2.70       -0.58      7.27 o 
  -9   5   5        0.33       -6.01      6.92 o 
  -8   5   5       42.79       39.35      8.01 o 
  -7   5   5        9.65        2.85      3.52 o 
  -6   5   5      920.47      883.93     25.50 o 
  -5   5   5       46.30       44.02      1.92 o 
  -4   5   5      103.21      103.16      3.04 o 
  -3   5   5      170.23      196.09      3.65 o 
  -2   5   5      252.64      229.31      4.58 o 
  -1   5   5     2620.15     2846.94     28.35 o 
   0   5   5       41.74       59.94      2.47 o 
   1   5   5     1595.29     1587.40     18.48 o 
   2   5   5     1089.21     1129.74     14.11 o 
   3   5   5      865.70      895.68     11.74 o 
   4   5   5      221.67      213.70      5.10 o 
   5   5   5        3.47        2.37      2.24 o 
   6   5   5      321.87      318.22      6.64 o 
   7   5   5        0.83       -0.10      3.18 o 
   8   5   5       15.50       18.82      3.91 o 
   9   5   5        5.19        1.28      7.87 o 
  10   5   5        0.25        1.04      9.01 o 
 -11   6   5       13.00       16.28     10.38 o 
 -10   6   5        0.00       -7.18      7.59 o 
  -9   6   5       17.99       28.77      9.06 o 
  -8   6   5        1.04        1.91      4.67 o 
  -7   6   5       41.36       56.18     14.20 o 
  -6   6   5      220.47      194.81     17.58 o 
  -5   6   5      204.14      198.69      3.88 o 
  -4   6   5      659.40      681.81      9.73 o 
  -3   6   5      186.64      187.88      3.71 o 
  -2   6   5        0.16       -1.00      1.73 o 
  -1   6   5      158.82      167.96      5.03 o 
   0   6   5      491.52      545.97     10.45 o 
   1   6   5      658.95      722.56     10.06 o 
   2   6   5      322.35      276.53      6.65 o 
   3   6   5      154.34      150.21      5.08 o 
   4   6   5        6.80        9.91      1.48 o 
   5   6   5      159.46      164.83      4.71 o 
   6   6   5      324.20      291.76      7.25 o 
   7   6   5        6.76        2.21      3.16 o 
   8   6   5        0.88       -4.90      7.55 o 
   9   6   5        0.81        7.71      8.41 o 
  10   6   5        0.07        8.36      9.59 o 
 -10   7   5        8.24       12.19      9.85 o 
  -9   7   5        0.33       -0.74      7.64 o 
  -8   7   5       42.84       31.78      6.29 o 
  -7   7   5      136.39      150.58      9.22 o 
  -6   7   5        0.02       -7.81      7.81 o 
  -5   7   5       27.58       30.06      3.08 o 
  -4   7   5       25.23       30.25      2.94 o 
  -3   7   5       10.91        6.73      1.89 o 
  -2   7   5       20.88       22.01      1.96 o 
  -1   7   5       42.88       58.97      3.08 o 
   0   7   5      192.52      203.68     10.23 o 
   1   7   5      512.46      527.85      9.00 o 
   2   7   5     1058.49     1051.86     16.65 o 
   3   7   5       20.11       20.35      2.64 o 
   4   7   5        1.05        1.47      2.00 o 
   5   7   5       56.64       64.51      2.67 o 
   6   7   5       41.29       45.47      5.40 o 
   7   7   5        7.53        3.79      3.01 o 
   8   7   5       37.43       41.12     10.50 o 
   9   7   5        2.40       -5.13      8.45 o 
 -10   8   5        1.03       15.56      9.71 o 
  -9   8   5        0.78       -0.23      8.27 o 
  -8   8   5       56.94       58.46      7.43 o 
  -7   8   5        3.53        6.58      5.02 o 
  -6   8   5      562.87      604.80     18.51 o 
  -5   8   5       63.60       73.22      3.14 o 
  -4   8   5        0.26       -0.70      1.52 o 
  -3   8   5        1.99        0.18      1.74 o 
  -2   8   5       51.68       56.28      2.87 o 
  -1   8   5       24.12       21.45      2.33 o 
   0   8   5       27.27       34.42      2.67 o 
   1   8   5     1305.25     1296.26     17.82 o 
   2   8   5      439.73      419.43      9.11 o 
   3   8   5       85.66       85.25      5.05 o 
   4   8   5        0.25       -3.13      3.16 o 
   5   8   5      133.51      132.85      4.51 o 
   6   8   5       50.59       53.42      4.52 o 
   7   8   5       31.93       42.74      8.09 o 
   8   8   5        0.03        2.02      8.52 o 
   9   8   5        0.48        0.86      9.17 o 
 -10   9   5       10.92       10.84     10.38 o 
  -9   9   5        1.12       -8.08      8.08 o 
  -8   9   5        0.01        4.09      5.68 o 
  -7   9   5        0.43        1.07      4.98 o 
  -6   9   5       42.27       67.41      7.35 o 
  -5   9   5      272.94      251.01      7.22 o 
  -4   9   5        0.85        1.93      1.74 o 
  -3   9   5       28.66       18.80      2.24 o 
  -2   9   5      107.64      113.86      4.04 o 
  -1   9   5       46.59       50.10      3.42 o 
   0   9   5      108.91      101.14      6.98 o 
   1   9   5      414.17      418.40      9.20 o 
   2   9   5        7.63        3.78      2.55 o 
   3   9   5      398.95      414.58      9.35 o 
   4   9   5        0.47        7.08      2.86 o 
   5   9   5       31.71       33.09      2.93 o 
   6   9   5        1.03       -3.09      3.09 o 
   7   9   5        7.28        2.69      8.64 o 
   8   9   5        0.78       14.72      9.71 o 
   9   9   5        3.86       13.28     10.22 o 
 -10  10   5        0.00        6.92     10.89 o 
  -9  10   5        7.68       11.56     10.01 o 
  -8  10   5       28.41       34.62      7.25 o 
  -7  10   5       23.54       21.64      6.27 o 
  -6  10   5      294.83      316.55     20.13 o 
  -5  10   5       89.13      100.69     13.28 o 
  -4  10   5       12.16       13.95      2.53 o 
  -3  10   5        0.73       -1.50      1.97 o 
  -2  10   5       59.34       60.38      3.33 o 
  -1  10   5      440.26      462.77      9.85 o 
   0  10   5       55.29       52.79      3.36 o 
   1  10   5       27.88       27.93      3.34 o 
   2  10   5      123.64      129.14      5.58 o 
   3  10   5       20.94       29.49      3.51 o 
   4  10   5      718.24      695.45     13.32 o 
   5  10   5      197.52      180.57      7.65 o 
   6  10   5        0.14       -0.20      3.29 o 
   7  10   5        0.04        4.60      8.94 o 
   8  10   5        0.50       -2.25      8.89 o 
   9  10   5        1.16        8.64     10.26 o 
  -9  11   5        5.14       -6.11      9.52 o 
  -8  11   5        2.22       18.11     10.43 o 
  -7  11   5       37.41       36.57     11.29 o 
  -6  11   5       16.91        4.55      8.15 o 
  -5  11   5       35.06       33.41      9.94 o 
  -4  11   5       74.88       83.77      4.17 o 
  -3  11   5       31.51       42.55      3.35 o 
  -2  11   5       24.86       28.51      2.96 o 
  -1  11   5      149.32      151.36      5.92 o 
   0  11   5      243.45      238.50      8.62 o 
   1  11   5       81.85       75.49      4.58 o 
   2  11   5      300.07      299.81      8.47 o 
   3  11   5      144.05      152.22      6.49 o 
   4  11   5        5.19        8.94      4.02 o 
   5  11   5        4.82        1.07      3.50 o 
   6  11   5        0.31       -2.12      3.58 o 
   7  11   5       20.04        9.45      9.43 o 
   8  11   5        1.54       -1.65      9.59 o 
  -9  12   5        6.22       10.80     11.33 o 
  -8  12   5        1.61       12.31     10.64 o 
  -7  12   5        5.91        2.11      8.27 o 
  -6  12   5       65.95       69.01     12.84 o 
  -5  12   5        0.81       -5.02      7.22 o 
  -4  12   5       45.69       44.75      4.37 o 
  -3  12   5      192.00      197.05      6.58 o 
  -2  12   5      132.86      137.31      5.09 o 
  -1  12   5      142.63      142.28      6.24 o 
   0  12   5       11.28       12.36      4.06 o 
   1  12   5      185.16      183.22      7.94 o 
   2  12   5      689.46      693.63     14.11 o 
   3  12   5        3.83       -0.74      2.98 o 
   4  12   5      107.80       97.27      8.94 o 
   5  12   5        9.14       12.63      4.47 o 
   6  12   5        3.44        8.35      4.10 o 
   7  12   5       14.51        7.50     10.15 o 
   8  12   5        6.88        1.14     10.40 o 
  -9  13   5        0.50       -0.46     10.66 o 
  -8  13   5        2.55        7.76     11.49 o 
  -7  13   5        5.80        8.15     10.54 o 
  -6  13   5        0.90        9.36      9.29 o 
  -5  13   5       10.32       16.88     10.05 o 
  -4  13   5       14.30       18.06      6.34 o 
  -3  13   5       46.50       49.01      4.85 o 
  -2  13   5       11.78        9.45      3.30 o 
  -1  13   5       29.38       17.71      5.57 o 
   0  13   5        7.05       -3.78      3.78 o 
   1  13   5       11.36       10.71      4.25 o 
   2  13   5        9.76       16.48      4.68 o 
   3  13   5       17.00       19.92      4.83 o 
   4  13   5        3.86        4.64      8.73 o 
   5  13   5        9.79        0.05      6.90 o 
   6  13   5        0.73       -8.59      8.59 o 
   7  13   5       14.23        9.10     11.56 o 
   8  13   5        1.74       -3.90     11.05 o 
  -8  14   5        2.36        4.83     11.75 o 
  -7  14   5        4.79       14.16     10.68 o 
  -6  14   5        2.02       -9.52      9.52 o 
  -5  14   5        6.58       14.75     10.22 o 
  -4  14   5        4.66        1.71      4.70 o 
  -3  14   5        1.91        3.46      3.73 o 
  -2  14   5        0.56       -0.82      3.88 o 
  -1  14   5       31.46       23.39     10.61 o 
   0  14   5      133.97      127.51     13.96 o 
   1  14   5       12.86       15.44      5.77 o 
   2  14   5      352.38      365.96      9.08 o 
   3  14   5       41.03       47.74     11.38 o 
   4  14   5        0.28       -4.46      7.99 o 
   5  14   5       23.57       13.21      9.89 o 
   6  14   5        9.40       20.92     10.94 o 
   7  14   5        4.49       -3.58      9.75 o 
  -8  15   5        0.00        8.85     11.73 o 
  -7  15   5       29.24       39.20     13.40 o 
  -6  15   5       18.82       45.61     12.33 o 
  -5  15   5        9.03       -3.79      9.59 o 
  -4  15   5        0.75       -3.45      4.97 o 
  -3  15   5        0.15        6.12      5.11 o 
  -2  15   5       12.63       13.12      4.42 o 
  -1  15   5       73.35       86.64      8.19 o 
   0  15   5        0.35        4.24      5.47 o 
   1  15   5       63.94       32.63      6.54 o 
   2  15   5       42.22       21.68      6.46 o 
   3  15   5       10.08       18.32      9.31 o 
   4  15   5       22.47       33.74     11.66 o 
   5  15   5        1.02       18.37     10.54 o 
   6  15   5        0.79        5.55     10.52 o 
   7  15   5        0.22       -8.27     11.47 o 
  -7  16   5       15.47       22.01     13.58 o 
  -6  16   5        0.88       -4.99      9.68 o 
  -5  16   5        5.45       -4.30      9.31 o 
  -4  16   5        0.33       -2.86      5.02 o 
  -3  16   5        0.53        1.44      4.82 o 
  -2  16   5       17.53       23.36      6.21 o 
  -1  16   5        7.53       14.70      4.60 o 
   0  16   5       45.37       59.15     17.25 o 
   1  16   5        0.08       -0.46      5.63 o 
   2  16   5        0.74        2.28      8.27 o 
   3  16   5       31.55       27.98     11.26 o 
   4  16   5        0.97        3.62      9.78 o 
   5  16   5        0.59       -7.57      9.03 o 
   6  16   5        1.83       18.69     12.70 o 
  -6  17   5        0.68       12.21     12.03 o 
  -5  17   5        1.04       -0.56     10.82 o 
  -4  17   5        1.75       13.51     10.94 o 
  -3  17   5        3.39        8.05      5.75 o 
  -2  17   5        6.34       15.97      6.14 o 
  -1  17   5        0.02       -2.08      4.36 o 
   0  17   5        4.41       -5.85      5.85 o 
   1  17   5        0.51        2.72      6.14 o 
   2  17   5       10.59       15.63     10.22 o 
   3  17   5        6.92       11.17     10.54 o 
   4  17   5        6.11        5.25     11.36 o 
   5  17   5        9.26       28.38     12.79 o 
  -5  18   5        1.74        3.04     11.03 o 
  -4  18   5        2.37       -1.16      9.61 o 
  -3  18   5       26.46       37.53     12.01 o 
  -2  18   5        1.36       -2.32      9.27 o 
  -1  18   5       23.19       32.70     11.26 o 
   0  18   5        2.14        3.02      6.63 o 
   1  18   5       13.60        9.68     10.29 o 
   2  18   5        3.57        1.72      9.96 o 
   3  18   5        2.31       -9.99     10.08 o 
   4  18   5        1.85        5.85     11.15 o 
  -4  19   5        1.10        2.69     10.94 o 
  -3  19   5        1.43       13.19     10.82 o 
  -2  19   5        1.62       -4.30     10.22 o 
  -1  19   5        6.50        3.32      9.31 o 
   1  19   5        2.31       11.38     11.10 o 
   2  19   5       45.07       54.41     13.40 o 
   3  19   5        6.86        9.43     11.31 o 
  -3  20   5       18.07       -5.50     11.36 o 
  -2  20   5        9.55      -10.36     10.36 o 
   2  20   5        2.06       15.30     13.12 o 
 -10   0   6       15.14       -0.91      5.64 o 
  -9   0   6       20.34       15.05      5.94 o 
  -8   0   6      109.20      105.63      8.75 o 
  -7   0   6        0.58       -3.58      4.16 o 
  -6   0   6      352.38      319.85     13.96 o 
  -5   0   6      227.07      190.11     10.47 o 
  -4   0   6     1351.22     1259.99     35.37 o 
  -3   0   6     4755.19     4792.21     86.40 o 
  -2   0   6     1150.79     1063.77     17.91 o 
  -1   0   6     3553.90     3318.21     38.03 o 
   0   0   6       69.27       56.61      2.74 o 
   1   0   6      367.14      365.99     11.78 o 
   2   0   6      100.73      127.03      4.47 o 
   3   0   6      204.73      202.38      6.60 o 
   4   0   6     1459.94     1530.49     25.97 o 
   5   0   6        2.08        2.00      2.78 o 
   6   0   6       14.65       18.62      3.73 o 
   7   0   6      148.99      156.85      8.73 o 
   8   0   6        0.28       -5.92      5.92 o 
   9   0   6        2.24        7.34      7.08 o 
  10   0   6        1.14        2.28      7.13 o 
 -10   1   6        0.37       -5.62      5.62 o 
  -9   1   6       20.87       20.60      4.17 o 
  -8   1   6       10.17        5.55      3.58 o 
  -7   1   6        1.79        0.71      3.14 o 
  -6   1   6      114.26      100.82      7.58 o 
  -5   1   6       29.98       22.89      2.81 o 
  -4   1   6        7.31       11.21      2.05 o 
  -3   1   6       36.87       38.06      2.30 o 
  -2   1   6     2540.01     2647.78     26.24 o 
  -1   1   6     1228.72     1219.32     12.23 o 
   0   1   6      102.78      105.89      2.42 o 
   1   1   6      662.56      657.40      7.58 o 
   2   1   6       79.03       80.05      2.65 o 
   3   1   6      759.82      747.49      9.47 o 
   4   1   6       33.74       43.19      2.65 o 
   5   1   6       15.93       17.82      2.34 o 
   6   1   6        1.75        0.57      2.17 o 
   7   1   6        8.74       12.94      3.26 o 
   8   1   6        2.60       -4.18      4.18 o 
   9   1   6       12.59        9.09      4.91 o 
  10   1   6        0.16       -2.50      4.88 o 
 -11   2   6       13.16       21.39      8.20 o 
 -10   2   6        0.00       -5.36      5.36 o 
  -9   2   6       47.99       52.21      4.76 o 
  -8   2   6       31.90       31.50      4.41 o 
  -7   2   6       91.66       75.85      5.23 o 
  -6   2   6       44.74       52.94      4.36 o 
  -5   2   6      113.44      100.06      4.30 o 
  -4   2   6     1493.16     1421.32     20.24 o 
  -3   2   6     3111.65     3242.70     34.45 o 
  -2   2   6      661.96      667.66      8.19 o 
  -1   2   6      600.94      643.63      7.34 o 
   0   2   6      167.33      182.55      3.01 o 
   1   2   6      273.34      256.21      4.03 o 
   2   2   6       74.40       91.37      2.87 o 
   3   2   6      486.32      494.79      7.71 o 
   4   2   6       32.27       34.06      2.52 o 
   5   2   6       69.28       77.52      3.35 o 
   6   2   6      187.21      185.79      5.92 o 
   7   2   6        6.70        1.51      4.44 o 
   8   2   6       64.43       59.93      6.20 o 
   9   2   6       11.08        2.28      4.67 o 
  10   2   6        2.21       11.15      8.61 o 
 -11   3   6       10.48       -7.20      7.20 o 
 -10   3   6        1.72        7.71      7.20 o 
  -9   3   6       21.50       37.04      8.22 o 
  -8   3   6        3.84        1.79      2.93 o 
  -7   3   6       12.50        1.88      2.40 o 
  -6   3   6       57.31       61.64      2.83 o 
  -5   3   6        7.05        8.37      1.78 o 
  -4   3   6      222.01      194.72      4.43 o 
  -3   3   6      206.06      215.89      6.37 o 
  -2   3   6      495.36      505.84      7.28 o 
  -1   3   6       70.60       82.21      2.54 o 
   0   3   6     2504.27     2680.14     26.72 o 
   1   3   6        7.41        9.97      1.41 o 
   2   3   6      338.88      352.26      5.71 o 
   3   3   6       87.97       99.81      3.35 o 
   4   3   6        0.27       -0.97      1.86 o 
   5   3   6       20.76       21.69      2.77 o 
   6   3   6       22.81       16.45      3.32 o 
   7   3   6        2.58        3.13      3.55 o 
   8   3   6        9.78       17.17      6.33 o 
   9   3   6       15.13       14.84      5.46 o 
  10   3   6        3.63        4.27      8.41 o 
 -11   4   6        0.14       -5.69      7.76 o 
 -10   4   6       14.27       21.67      8.22 o 
  -9   4   6        5.21       -6.25      6.25 o 
  -8   4   6        0.58        1.72      4.43 o 
  -7   4   6       50.63       48.88      1.88 o 
  -6   4   6       10.93       10.30      1.77 o 
  -5   4   6        9.82        8.14      4.03 o 
  -4   4   6       40.43       42.90      2.56 o 
  -3   4   6      149.39      150.80      3.69 o 
  -2   4   6      125.30      126.51      3.00 o 
  -1   4   6       30.43       41.62      2.03 o 
   0   4   6      207.12      226.52      4.03 o 
   1   4   6        0.29        3.45      1.69 o 
   2   4   6     1138.63     1177.82     12.35 o 
   3   4   6        3.73       -1.68      1.68 o 
   4   4   6        7.40        9.65      2.11 o 
   5   4   6        2.19        1.51      3.53 o 
   6   4   6       22.48       25.63      2.86 o 
   7   4   6        8.99        9.92      3.72 o 
   8   4   6       29.82       20.99      9.66 o 
   9   4   6        6.41       -3.30      7.43 o 
  10   4   6        0.01       12.86      9.54 o 
 -11   5   6        5.81        2.32      8.71 o 
 -10   5   6        4.28       -6.97      6.97 o 
  -9   5   6        8.97       12.07      7.80 o 
  -8   5   6       19.49       21.75      5.49 o 
  -7   5   6       27.49       24.83      5.05 o 
  -6   5   6        1.48        2.16      1.50 o 
  -5   5   6       32.97       36.73      2.55 o 
  -4   5   6      717.37      755.41     10.80 o 
  -3   5   6     2011.52     2056.92     22.95 o 
  -2   5   6       15.50       21.15      1.96 o 
  -1   5   6      581.36      656.05      9.17 o 
   0   5   6      666.59      654.93      8.64 o 
   1   5   6     2124.33     2061.36     23.52 o 
   2   5   6       46.35       42.25      2.80 o 
   3   5   6       11.88       12.84      2.12 o 
   4   5   6        9.66       10.77      2.26 o 
   5   5   6       10.45        6.27      2.30 o 
   6   5   6       10.73        6.84      2.55 o 
   7   5   6       97.60       96.05      5.84 o 
   8   5   6       32.38       28.94      7.43 o 
   9   5   6        6.13       -2.90      7.55 o 
  10   5   6        0.31       -0.67      8.82 o 
 -10   6   6       14.57        0.51      8.57 o 
  -9   6   6       24.63       32.32      9.36 o 
  -8   6   6        1.01        6.56      5.16 o 
  -7   6   6        0.90        2.51      4.57 o 
  -6   6   6        0.81        0.40      4.01 o 
  -5   6   6       35.10       36.42      2.39 o 
  -4   6   6      116.19      112.59      3.60 o 
  -3   6   6       24.89       29.00      2.03 o 
  -2   6   6      323.92      300.60      5.12 o 
  -1   6   6     1099.01     1143.86     13.13 o 
   0   6   6     2376.28     2607.41     31.76 o 
   1   6   6      236.76      323.78      6.77 o 
   2   6   6       34.77       37.80      3.67 o 
   3   6   6       59.57       59.64      3.11 o 
   4   6   6       31.25       39.33      3.86 o 
   5   6   6       48.61       46.09      3.11 o 
   6   6   6        6.24        8.56      3.57 o 
   7   6   6        9.91        7.88      6.30 o 
   8   6   6        1.06       -2.60      3.28 o 
   9   6   6        8.88        2.95      8.66 o 
 -10   7   6       19.92       18.48     10.26 o 
  -9   7   6       16.41       22.90      9.75 o 
  -8   7   6       12.06       20.71      6.19 o 
  -7   7   6       69.67       68.77      7.90 o 
  -6   7   6      364.72      387.06     14.34 o 
  -5   7   6       38.81       32.87      2.19 o 
  -4   7   6      116.35      111.87      3.76 o 
  -3   7   6      140.57      155.23      4.35 o 
  -2   7   6        0.22       -1.39      2.08 o 
  -1   7   6        0.58       -1.56      1.56 o 
   0   7   6      178.42      223.12      5.56 o 
   1   7   6      232.64      257.45      6.83 o 
   2   7   6     1313.96     1250.22     19.48 o 
   3   7   6        5.88        3.61      2.54 o 
   4   7   6       90.99       92.57      6.95 o 
   5   7   6      146.41      125.36      4.65 o 
   6   7   6       23.11       19.69      3.96 o 
   7   7   6       61.21       56.91      4.89 o 
   8   7   6       30.67       22.49      7.02 o 
   9   7   6        0.42        3.81      8.92 o 
 -10   8   6        0.27       -8.22      8.22 o 
  -9   8   6        6.15       11.03      9.03 o 
  -8   8   6        5.71        8.85      7.99 o 
  -7   8   6        0.24       -0.53     11.15 o 
  -6   8   6       26.62       19.22      5.73 o 
  -5   8   6      150.70      144.25      4.06 o 
  -4   8   6      267.85      274.57      5.80 o 
  -3   8   6        5.89        5.99      1.99 o 
  -2   8   6      284.24      286.06      6.29 o 
  -1   8   6       33.10       36.97      2.54 o 
   0   8   6       94.31      107.69      4.07 o 
   1   8   6       71.55       92.09      5.88 o 
   2   8   6       62.78       66.28      4.04 o 
   3   8   6        0.13       -1.05      2.42 o 
   4   8   6        3.54        1.51      2.35 o 
   5   8   6      217.17      204.64      5.75 o 
   6   8   6       51.78       47.93      5.93 o 
   7   8   6       15.08       11.68      3.52 o 
   8   8   6        4.15       11.42      9.54 o 
   9   8   6       22.86       27.82     11.52 o 
 -10   9   6       71.77      102.80     15.05 o 
  -9   9   6       13.81        7.83      9.71 o 
  -8   9   6       11.47       23.13     10.01 o 
  -7   9   6        0.80        2.26      5.15 o 
  -6   9   6       17.32       24.00      5.80 o 
  -5   9   6      385.48      384.71      8.86 o 
  -4   9   6        3.61        4.20      2.05 o 
  -3   9   6      246.77      243.13      5.88 o 
  -2   9   6       70.22       77.40      3.66 o 
  -1   9   6       31.94       32.29      3.28 o 
   0   9   6        4.99        3.70      2.31 o 
   1   9   6       26.65       25.23      3.27 o 
   2   9   6      720.81      663.86     12.77 o 
   3   9   6        4.37        0.64      2.76 o 
   4   9   6       59.31       63.17      3.69 o 
   5   9   6       68.16       83.44      5.69 o 
   6   9   6      113.27      107.05      6.65 o 
   7   9   6        1.40        2.64      3.32 o 
   8   9   6        7.11        8.85      9.64 o 
   9   9   6        0.12        3.11     10.17 o 
 -10  10   6        0.01       -9.31      9.31 o 
  -9  10   6        4.46       -6.99      9.03 o 
  -8  10   6        0.89        0.65      8.55 o 
  -7  10   6        4.50       -5.73     10.18 o 
  -6  10   6      208.34      204.76     16.58 o 
  -5  10   6       26.97       31.72      4.17 o 
  -4  10   6       50.63       49.57      3.04 o 
  -3  10   6        1.24        1.51      2.19 o 
  -2  10   6        0.82        0.51      2.31 o 
  -1  10   6        2.51        1.86      2.65 o 
   0  10   6       51.88       37.06      4.23 o 
   1  10   6      129.47      137.44      8.05 o 
   2  10   6      268.88      262.16      7.90 o 
   3  10   6      321.87      329.45      8.81 o 
   4  10   6       79.55       89.56      4.87 o 
   5  10   6        4.36        5.17      3.82 o 
   6  10   6        6.16        2.46      3.75 o 
   7  10   6        0.14        4.37      8.36 o 
   8  10   6       28.85       46.35     11.91 o 
  -9  11   6        2.00       -6.50      9.40 o 
  -8  11   6        9.15        9.20      9.22 o 
  -7  11   6       15.06       17.60      9.94 o 
  -6  11   6        5.58        1.72      8.52 o 
  -5  11   6      515.26      507.42     25.89 o 
  -4  11   6       64.04       62.11      5.60 o 
  -3  11   6       78.73       79.57      3.90 o 
  -2  11   6       55.91       43.72      3.44 o 
  -1  11   6       42.47       45.50      3.89 o 
   0  11   6       15.94       17.63      3.96 o 
   1  11   6      681.86      627.94     14.37 o 
   2  11   6       48.79       54.24      4.55 o 
   3  11   6        6.34        6.51      3.38 o 
   4  11   6       46.61       34.99      7.27 o 
   5  11   6        1.39       -2.64      3.75 o 
   6  11   6        0.00       -3.61      3.61 o 
   7  11   6       13.94       20.60     10.59 o 
   8  11   6        0.59       -4.27      9.10 o 
  -9  12   6        1.42       -0.70     10.68 o 
  -8  12   6        4.61       -8.66      9.13 o 
  -7  12   6        6.63        6.20      9.61 o 
  -6  12   6      218.34      220.34     18.60 o 
  -5  12   6        9.30       14.44      8.96 o 
  -4  12   6       18.94       18.37      3.93 o 
  -3  12   6        5.20        5.32      2.62 o 
  -2  12   6       21.31       26.20      3.27 o 
  -1  12   6       17.84       24.38      4.35 o 
   0  12   6       72.25       74.31      5.69 o 
   1  12   6      223.15      232.92     10.23 o 
   2  12   6      102.55      101.76      6.96 o 
   3  12   6        5.11        4.43      4.96 o 
   4  12   6       11.17       14.85      6.57 o 
   5  12   6        7.70       -0.13      3.86 o 
   6  12   6       29.00       19.38      4.83 o 
   7  12   6        0.36       -3.02      9.73 o 
   8  12   6        0.05       -5.50      9.50 o 
  -8  13   6       10.66       -6.39     10.33 o 
  -7  13   6       18.44       32.28     11.96 o 
  -6  13   6        0.84       -6.43      8.52 o 
  -5  13   6       74.52       65.04     12.75 o 
  -4  13   6        6.95        4.65      5.36 o 
  -3  13   6       98.56       93.07      6.14 o 
  -2  13   6      440.89      468.99      9.86 o 
  -1  13   6       14.83       10.91      7.29 o 
   0  13   6       86.70       89.54      6.54 o 
   1  13   6      109.71       92.92      6.85 o 
   2  13   6       29.13       24.85      7.06 o 
   3  13   6       31.86       34.91      5.32 o 
   4  13   6        1.73       -2.42      6.34 o 
   5  13   6        8.99        8.50      5.06 o 
   6  13   6       20.82       24.32      7.13 o 
   7  13   6        0.89       -5.55     10.38 o 
  -8  14   6        0.06       -8.87     10.94 o 
  -7  14   6        0.29       18.83     11.45 o 
  -6  14   6       26.45       26.01     11.82 o 
  -5  14   6        4.58        8.08      9.71 o 
  -4  14   6        4.36        0.59      4.95 o 
  -3  14   6        8.94        2.37      3.77 o 
  -2  14   6       20.56       19.07      5.33 o 
  -1  14   6      193.91      165.32      6.95 o 
   0  14   6       53.03       54.32      5.68 o 
   1  14   6        0.05       -1.79      4.51 o 
   2  14   6      121.45      147.55      8.40 o 
   3  14   6        8.27        8.97      7.14 o 
   4  14   6        1.80        6.20      8.73 o 
   5  14   6       16.67       11.33      5.22 o 
   6  14   6        0.41       -2.69      9.59 o 
   7  14   6        2.79        7.57     12.12 o 
  -7  15   6        5.58       18.32     11.75 o 
  -6  15   6        0.53        9.85      9.78 o 
  -5  15   6       54.73       79.72     13.75 o 
  -4  15   6       77.51       83.52     14.40 o 
  -3  15   6       10.53        5.73      5.61 o 
  -2  15   6        0.42       -0.97      4.08 o 
  -1  15   6       20.93       16.73      4.76 o 
   0  15   6       90.64       97.94      8.78 o 
   1  15   6      196.97      200.00     11.75 o 
   2  15   6       20.40       17.27      6.06 o 
   3  15   6        2.15       -3.76      8.06 o 
   4  15   6       12.01       20.71     10.98 o 
   5  15   6        3.21       -6.83      9.64 o 
   6  15   6       14.60        8.80     12.05 o 
  -7  16   6        0.02       -2.11     10.64 o 
  -6  16   6        4.69       -6.25      9.68 o 
  -5  16   6        1.35        0.56      9.82 o 
  -4  16   6       46.65       33.58      7.25 o 
  -3  16   6        0.82       -4.90      4.90 o 
  -2  16   6        0.61        5.97      6.47 o 
  -1  16   6       12.58       10.90      4.71 o 
   0  16   6      135.97      134.26     10.10 o 
   1  16   6       99.73       95.98      9.37 o 
   2  16   6        5.07        4.18      9.38 o 
   3  16   6        0.79        5.46      9.03 o 
   4  16   6        1.60        9.75     10.38 o 
   5  16   6        8.98       20.53     11.68 o 
   6  16   6        2.63        5.83     12.14 o 
  -6  17   6       25.54       35.76     14.47 o 
  -5  17   6       10.09      -10.17     10.17 o 
  -4  17   6        1.41        0.74     10.01 o 
  -3  17   6        0.05       -4.04      8.17 o 
  -2  17   6        4.33       -8.08      8.08 o 
  -1  17   6       23.79       16.47      6.79 o 
   0  17   6        1.01       -5.82      5.82 o 
   1  17   6       46.84       38.04     10.84 o 
   2  17   6        0.59       -4.71      9.17 o 
   3  17   6        0.00        8.29     11.15 o 
   4  17   6        1.42       -8.61     10.08 o 
   5  17   6        8.26       -1.44     11.19 o 
  -5  18   6        5.20        6.83     11.54 o 
  -4  18   6        0.88       -3.23      9.64 o 
  -3  18   6        0.04        2.37     10.52 o 
  -2  18   6       27.28       14.77     10.15 o 
  -1  18   6       34.78       40.66     11.73 o 
   0  18   6       51.41       62.81      9.27 o 
   1  18   6       19.96       27.35     10.87 o 
   2  18   6       16.66       22.97     11.89 o 
   3  18   6       15.35        5.57     10.45 o 
   4  18   6        2.71        1.51     12.28 o 
  -4  19   6        0.81        1.32     10.68 o 
  -3  19   6       10.48        7.94     11.01 o 
  -2  19   6        0.29        0.74     10.59 o 
  -1  19   6        3.93       -0.56     10.50 o 
   1  19   6       15.68        0.35     10.87 o 
   2  19   6        0.00       -6.25     11.45 o 
   3  19   6        1.87        5.20     12.38 o 
  -2  20   6        0.20       -4.18     10.87 o 
 -10   1   7       59.63       63.77      7.79 o 
  -9   1   7       14.42       13.83      4.26 o 
  -8   1   7       78.91       72.84      7.52 o 
  -7   1   7        1.54        8.10      3.76 o 
  -6   1   7        0.91        1.68      3.06 o 
  -5   1   7     1372.82     1422.97     29.44 o 
  -4   1   7      331.38      337.70      7.87 o 
  -3   1   7        9.69       12.70      1.87 o 
  -2   1   7       21.60       27.47      2.07 o 
  -1   1   7     1076.99     1077.49     11.29 o 
   0   1   7       40.57       30.81      1.64 o 
   1   1   7      444.48      473.93      6.26 o 
   2   1   7      624.33      615.17     10.01 o 
   3   1   7       28.56       38.02      2.86 o 
   4   1   7      651.29      665.76     10.24 o 
   5   1   7        3.31        6.99      2.29 o 
   6   1   7        2.65        5.26      2.53 o 
   7   1   7       59.87       78.84      4.84 o 
   8   1   7        5.81        1.55      4.45 o 
   9   1   7        0.81        0.85      4.92 o 
  10   1   7        0.02        5.29      5.43 o 
 -11   2   7        0.55        0.53      7.31 o 
 -10   2   7        3.14       -3.48      6.55 o 
  -9   2   7        0.58       -5.38      5.38 o 
  -8   2   7       42.58       36.32      4.70 o 
  -7   2   7        3.55        4.73      3.03 o 
  -6   2   7        0.27        0.65      2.69 o 
  -5   2   7        0.12       -2.34      2.34 o 
  -4   2   7        6.28        8.85      1.87 o 
  -3   2   7      418.99      426.81      6.76 o 
  -2   2   7     1450.92     1585.61     15.76 o 
  -1   2   7     2545.95     2562.56     25.75 o 
   0   2   7      120.42      123.83      2.69 o 
   1   2   7      214.43      204.21      3.98 o 
   2   2   7      136.39      129.96      3.98 o 
   3   2   7       10.01        3.15      1.85 o 
   4   2   7      221.99      227.12      5.44 o 
   5   2   7        0.64        1.63      2.21 o 
   6   2   7       26.51       36.81      3.09 o 
   7   2   7       71.27       82.29      5.80 o 
   8   2   7       18.00       16.17      9.76 o 
   9   2   7        2.29        5.01      5.13 o 
  10   2   7        0.09       -8.10      8.10 o 
 -11   3   7        0.02       -2.53      7.57 o 
 -10   3   7        4.93       -3.16      6.59 o 
  -9   3   7        6.37       16.25      7.01 o 
  -8   3   7      156.34      148.87     14.81 o 
  -7   3   7       48.30       47.91      4.72 o 
  -6   3   7        0.01        0.16      2.56 o 
  -5   3   7       14.32       19.45      2.52 o 
  -4   3   7      640.11      574.15      9.05 o 
  -3   3   7       46.42       44.75      2.52 o 
  -2   3   7     1456.91     1465.08     15.90 o 
  -1   3   7      270.70      270.41      5.16 o 
   0   3   7     1849.91     1796.34     18.93 o 
   1   3   7     2017.78     2155.76     22.32 o 
   2   3   7       14.78       12.80      1.81 o 
   3   3   7       92.91       94.10      3.72 o 
   4   3   7      136.70      135.38      4.33 o 
   5   3   7        6.64        8.56      2.59 o 
   6   3   7       57.53       63.20      3.89 o 
   7   3   7       13.99       12.30      4.08 o 
   8   3   7       22.55       21.70      5.06 o 
   9   3   7        3.77        2.01      4.90 o 
  10   3   7        4.71       12.63      8.87 o 
 -11   4   7        2.08       -7.78      7.78 o 
 -10   4   7        0.77        5.83      7.64 o 
  -9   4   7        5.63        3.34      7.13 o 
  -8   4   7       36.53       45.58      9.03 o 
  -7   4   7       34.72       40.59      2.93 o 
  -6   4   7      199.33      201.48      5.60 o 
  -5   4   7       52.16       50.86      4.38 o 
  -4   4   7      786.46      773.49     11.33 o 
  -3   4   7        3.94        6.33      1.70 o 
  -2   4   7      157.46      147.79      3.60 o 
  -1   4   7     1155.64     1231.83     12.88 o 
   0   4   7       33.03       32.14      3.21 o 
   1   4   7      206.17      210.60      5.02 o 
   2   4   7      133.33      144.41      3.80 o 
   3   4   7        2.00        1.66      1.99 o 
   4   4   7       51.19       54.19      3.30 o 
   5   4   7       52.81       62.26      3.64 o 
   6   4   7        0.80        2.88      2.97 o 
   7   4   7        0.81        5.41      3.91 o 
   8   4   7       12.00       19.36      9.33 o 
   9   4   7       32.88       35.80      5.75 o 
 -11   5   7        0.99        0.65      8.43 o 
 -10   5   7        0.03       -1.63      7.59 o 
  -9   5   7       38.49       34.39      9.38 o 
  -8   5   7        2.74       -0.07      6.87 o 
  -7   5   7        4.24       -0.72      4.92 o 
  -6   5   7       40.19       43.70      3.02 o 
  -5   5   7      148.57      156.85      7.96 o 
  -4   5   7      204.50      201.23      5.34 o 
  -3   5   7      330.23      314.47      5.83 o 
  -2   5   7       30.82       36.23      2.28 o 
  -1   5   7      795.48      859.56     10.63 o 
   0   5   7       66.24       81.87      4.26 o 
   1   5   7      259.32      282.99      6.37 o 
   2   5   7       20.87       22.99      3.74 o 
   3   5   7      162.46      147.92      4.81 o 
   4   5   7       32.52       30.92      2.95 o 
   5   5   7      171.63      170.03      5.38 o 
   6   5   7       13.66       15.73      3.33 o 
   7   5   7        0.98        2.42      3.76 o 
   8   5   7        2.72       -1.87      4.22 o 
   9   5   7        3.85        7.22      8.89 o 
 -10   6   7       10.47       26.61      9.94 o 
  -9   6   7        0.69       -5.92      7.24 o 
  -8   6   7       29.18       32.42      8.71 o 
  -7   6   7       12.26       11.01      8.48 o 
  -6   6   7      376.38      375.86      6.82 o 
  -5   6   7      112.99      125.41      4.58 o 
  -4   6   7      162.05      154.75      5.15 o 
  -3   6   7        1.39        2.43      1.81 o 
  -2   6   7       19.63       20.49      2.24 o 
  -1   6   7       53.75       65.20      4.17 o 
   0   6   7       65.76       72.14      2.81 o 
   1   6   7        9.86       14.25      2.94 o 
   2   6   7       27.87       25.84      4.65 o 
   3   6   7      198.98      198.99      6.12 o 
   4   6   7      221.39      227.55      6.11 o 
   5   6   7       20.93       11.37      2.82 o 
   6   6   7      237.49      234.42      8.94 o 
   7   6   7       28.23       21.83      4.39 o 
   8   6   7        1.16        6.52      4.32 o 
   9   6   7        1.64       -0.14      8.61 o 
 -10   7   7        5.53       11.36      9.66 o 
  -9   7   7       99.42      119.31     14.03 o 
  -8   7   7       58.91       65.85     11.01 o 
  -7   7   7      166.06      167.44      9.94 o 
  -6   7   7      117.69      122.20      3.78 o 
  -5   7   7        0.10        0.16      2.21 o 
  -4   7   7      464.49      410.88      8.62 o 
  -3   7   7       59.93       75.16      3.34 o 
  -2   7   7       71.19       72.57      3.37 o 
  -1   7   7      529.86      590.28      9.89 o 
   0   7   7      471.62      508.30      9.20 o 
   1   7   7      246.89      264.91      7.20 o 
   2   7   7       19.90       25.87      3.53 o 
   3   7   7        5.99       -1.19      2.28 o 
   4   7   7       23.28       26.18      2.98 o 
   5   7   7       13.07       15.15      2.87 o 
   6   7   7        0.35       -3.51      3.51 o 
   7   7   7        8.62        3.23      3.91 o 
   8   7   7        0.07       -5.78      5.78 o 
   9   7   7        0.54       -8.87      9.29 o 
 -10   8   7        8.99       19.90     10.94 o 
  -9   8   7       26.25       39.06     10.77 o 
  -8   8   7        2.99       -3.65      7.50 o 
  -7   8   7       12.26        6.76      5.43 o 
  -6   8   7       50.44       56.54      3.95 o 
  -5   8   7      293.81      308.69      7.42 o 
  -4   8   7      104.75      110.31      4.05 o 
  -3   8   7      295.03      293.43      7.29 o 
  -2   8   7       69.32       58.17      3.25 o 
  -1   8   7        1.40        1.29      2.16 o 
   0   8   7      171.22      158.06      5.30 o 
   1   8   7     1104.01     1133.91     18.55 o 
   2   8   7      199.12      180.34      6.81 o 
   3   8   7      559.40      506.85     10.90 o 
   4   8   7        0.42       -1.03      2.47 o 
   5   8   7       11.68       12.67      3.35 o 
   6   8   7       32.49       28.96      4.78 o 
   7   8   7       64.07       61.71      5.49 o 
   8   8   7        0.33        5.85      6.72 o 
   9   8   7        0.11       14.33     10.64 o 
 -10   9   7        8.98       29.82     12.10 o 
  -9   9   7        2.27        4.13      9.40 o 
  -8   9   7        6.43       -4.46      8.03 o 
  -7   9   7        5.40       10.42      6.21 o 
  -6   9   7        3.11        8.99      6.20 o 
  -5   9   7      514.59      524.96     11.50 o 
  -4   9   7        3.45       -2.08      2.08 o 
  -3   9   7      303.62      315.05      9.32 o 
  -2   9   7      810.96      803.59     12.72 o 
  -1   9   7       42.08       36.69      3.21 o 
   0   9   7        1.73        2.61      3.23 o 
   1   9   7        1.53        0.93      2.82 o 
   2   9   7       38.44       41.71      3.96 o 
   3   9   7      126.96      140.44      8.35 o 
   4   9   7       21.31       12.87      2.87 o 
   5   9   7       29.78       27.94      4.72 o 
   6   9   7        1.32        0.82      3.82 o 
   7   9   7       10.05       15.21      4.62 o 
   8   9   7        6.80       25.40     10.66 o 
   9   9   7        8.27       15.44     11.59 o 
  -9  10   7       42.03       47.67     12.66 o 
  -8  10   7        1.11        1.97      8.66 o 
  -7  10   7        3.33        5.92      8.59 o 
  -6  10   7       44.05       36.18     10.12 o 
  -5  10   7       32.34       33.50      3.69 o 
  -4  10   7       82.17       75.58      5.45 o 
  -3  10   7      352.63      370.77      8.81 o 
  -2  10   7      149.58      143.63      5.34 o 
  -1  10   7      104.71       99.34      5.07 o 
   0  10   7       41.59       36.58      4.28 o 
   1  10   7       25.06       29.85      3.86 o 
   2  10   7       91.74       73.56      4.90 o 
   3  10   7       40.82       48.21      7.76 o 
   4  10   7        1.16        3.05      3.20 o 
   5  10   7       24.26       15.38      4.46 o 
   6  10   7        0.04        0.52      3.98 o 
   7  10   7        5.18        6.41      7.02 o 
   8  10   7        1.65       -0.26     10.01 o 
  -9  11   7       14.67       11.63     11.42 o 
  -8  11   7        3.36       -3.62      9.15 o 
  -7  11   7       11.97       14.23      9.61 o 
  -6  11   7      140.95      146.13     14.95 o 
  -5  11   7      138.67      150.62     15.66 o 
  -4  11   7       51.65       43.51      3.35 o 
  -3  11   7       19.67       20.57      3.91 o 
  -2  11   7      109.02       99.87      4.57 o 
  -1  11   7        0.09       -2.93      2.93 o 
   0  11   7      116.03      106.43      8.37 o 
   1  11   7        0.08        4.48      4.94 o 
   2  11   7     1123.89     1154.98     20.14 o 
   3  11   7        0.00        5.06      4.30 o 
   4  11   7      109.98      115.80      7.32 o 
   5  11   7        5.73        5.65      4.16 o 
   6  11   7        0.99       -1.70      4.61 o 
   7  11   7        4.53       -5.25      9.45 o 
   8  11   7        0.14       -8.78      8.78 o 
  -9  12   7        2.27       -9.43      9.75 o 
  -8  12   7        0.42       -1.35      9.92 o 
  -7  12   7        4.87        7.71      9.40 o 
  -6  12   7        9.38       -4.37      8.64 o 
  -5  12   7       29.57       28.17      9.59 o 
  -4  12   7      184.83      190.13      7.43 o 
  -3  12   7      338.20      323.10      7.83 o 
  -2  12   7      152.98      152.49      5.68 o 
  -1  12   7      931.16      910.27     16.81 o 
   0  12   7      237.02      230.27      9.58 o 
   1  12   7       63.61       51.22      5.73 o 
   2  12   7      348.12      340.87      9.93 o 
   3  12   7       81.43       82.70      7.70 o 
   4  12   7        0.02       -2.77      8.00 o 
   5  12   7        1.11        2.12      4.30 o 
   6  12   7        0.74        0.03      4.05 o 
   7  12   7       11.31       25.19     12.17 o 
   8  12   7        5.66       -6.92     10.52 o 
  -8  13   7        9.74        3.25     10.57 o 
  -7  13   7        4.36        0.02      9.94 o 
  -6  13   7       45.75       45.30     12.10 o 
  -5  13   7       23.90       32.74     10.57 o 
  -4  13   7       85.01       61.15      7.38 o 
  -3  13   7       33.37       43.90      4.27 o 
  -2  13   7       17.50       20.45      3.85 o 
  -1  13   7      470.06      480.48     11.96 o 
   0  13   7      139.50      166.99     12.76 o 
   1  13   7        0.23        1.83      4.51 o 
   2  13   7      194.00      195.88      9.48 o 
   3  13   7       16.48       27.32      5.30 o 
   4  13   7        3.79       -4.51      5.98 o 
   5  13   7        3.07        8.45      4.64 o 
   6  13   7       17.82       15.70      5.48 o 
   7  13   7        3.85       15.26     12.47 o 
  -8  14   7        0.27        3.53     11.98 o 
  -7  14   7       12.55        3.51     11.29 o 
  -6  14   7       39.96       48.58     13.28 o 
  -5  14   7       25.99        7.69      9.57 o 
  -4  14   7        0.35       -4.96      4.96 o 
  -3  14   7        6.56        7.22      5.31 o 
  -2  14   7       26.96       27.36      4.23 o 
  -1  14   7       77.27       76.71      5.55 o 
   0  14   7       35.50       25.36      5.32 o 
   1  14   7       87.26       87.68      6.86 o 
   2  14   7        1.68       -4.38      4.38 o 
   3  14   7       14.56       17.98     13.14 o 
   4  14   7        0.25       -0.11      6.62 o 
   5  14   7        0.10       -3.66      8.01 o 
   6  14   7        0.02       -9.01      9.01 o 
   7  14   7        0.03       -8.48     10.61 o 
  -7  15   7        0.00       24.68     12.33 o 
  -6  15   7        7.42        8.55     10.98 o 
  -5  15   7        2.69        8.03     10.40 o 
  -4  15   7       16.11       16.29      6.59 o 
  -3  15   7        3.62        0.99      5.51 o 
  -2  15   7        3.32        0.94      4.13 o 
  -1  15   7        8.63        7.99      4.83 o 
   0  15   7       33.06       32.94      5.75 o 
   1  15   7        6.62        1.60      6.40 o 
   2  15   7       71.35       64.78      9.01 o 
   3  15   7        3.92        7.83      7.74 o 
   4  15   7        9.04        7.96      9.89 o 
   5  15   7        7.62       10.99      5.92 o 
   6  15   7        0.19       19.06     13.00 o 
  -7  16   7        0.04      -11.15     11.15 o 
  -6  16   7        0.67       -8.71      8.71 o 
  -5  16   7        0.44        0.67     10.12 o 
  -4  16   7       34.61       20.09     10.94 o 
  -3  16   7        0.02       -1.32      9.06 o 
  -2  16   7        3.15        2.69      9.10 o 
  -1  16   7        2.85       -0.82      5.86 o 
   0  16   7        2.36       -1.05      5.96 o 
   1  16   7       19.47       17.31      6.79 o 
   2  16   7        7.83       15.65      9.66 o 
   3  16   7        0.21       -4.78      9.27 o 
   4  16   7        7.98       12.40     11.75 o 
   5  16   7        1.31       -4.81     13.98 o 
  -6  17   7       13.86       -0.44     11.75 o 
  -5  17   7       12.71       11.96     12.54 o 
  -4  17   7       35.11       23.04     11.45 o 
  -3  17   7        0.51       -8.66      8.66 o 
  -2  17   7        0.00        7.80      9.94 o 
  -1  17   7        0.00        1.49      6.30 o 
   0  17   7       10.38       22.28     11.06 o 
   1  17   7       51.72       54.92     12.77 o 
   2  17   7        0.00       -3.32      8.36 o 
   3  17   7        4.71        4.81     10.68 o 
   4  17   7        3.08        6.92     11.87 o 
   5  17   7        3.35       12.96     12.49 o 
  -5  18   7        1.72       16.16     12.61 o 
  -4  18   7       16.22       26.03     12.86 o 
  -3  18   7        0.86       -2.46     10.19 o 
  -2  18   7       21.90       23.10     12.10 o 
  -1  18   7        7.70        9.54     10.29 o 
   0  18   7        5.32       11.67      7.32 o 
   1  18   7       17.79       13.12     11.10 o 
   2  18   7       34.57       29.63     11.91 o 
   3  18   7        1.11        1.37     10.82 o 
   4  18   7        1.36        3.99     12.75 o 
  -4  19   7        0.37       21.43     12.84 o 
  -3  19   7        7.77       -4.60     11.38 o 
  -2  19   7        2.06        5.34     10.38 o 
  -1  19   7       37.09       51.11     13.17 o 
   1  19   7        1.10       -9.01     10.31 o 
   2  19   7       31.71       42.03     13.35 o 
 -10   0   8        4.44       -5.99      6.08 o 
  -9   0   8       12.52       12.24      6.62 o 
  -8   0   8       40.69       51.99      7.69 o 
  -7   0   8      146.59      119.66     10.05 o 
  -6   0   8        0.49        2.58      4.90 o 
  -5   0   8      248.98      221.53     12.61 o 
  -4   0   8      219.33      223.30      8.62 o 
  -3   0   8       21.53       19.20      3.47 o 
  -2   0   8      582.36      647.59     14.86 o 
  -1   0   8      252.01      306.96      6.11 o 
   0   0   8        9.72        7.24      2.65 o 
   1   0   8      329.56      346.12      7.52 o 
   2   0   8      230.01      274.95      8.13 o 
   3   0   8        0.43       -1.54      2.71 o 
   4   0   8      185.34      212.16      8.00 o 
   5   0   8      392.35      442.17     11.77 o 
   6   0   8       15.77       20.61      5.21 o 
   7   0   8       52.39       75.45      7.28 o 
   8   0   8        0.18        3.76      6.64 o 
   9   0   8        5.25        7.38      7.71 o 
 -10   1   8        0.82       -0.72      6.26 o 
  -9   1   8        3.26       -3.91      3.91 o 
  -8   1   8        6.66        0.05      3.94 o 
  -7   1   8      211.80      232.03      9.48 o 
  -6   1   8        1.65        1.78      2.87 o 
  -5   1   8      367.46      373.59      9.72 o 
  -4   1   8       83.24      105.16      5.57 o 
  -3   1   8     2627.67     2575.56     31.08 o 
  -2   1   8       82.68       70.35      2.58 o 
  -1   1   8      105.14      108.48      2.87 o 
   0   1   8       74.09       83.98      2.61 o 
   1   1   8     1198.93     1225.27     13.15 o 
   2   1   8      430.01      471.57      7.89 o 
   3   1   8       97.65       97.81      3.69 o 
   4   1   8       66.33       67.67      3.53 o 
   5   1   8        3.10        4.41      2.56 o 
   6   1   8      174.60      199.09      6.60 o 
   7   1   8       11.47        3.29      3.99 o 
   8   1   8       21.84       23.05      8.09 o 
   9   1   8        1.80        7.05      5.25 o 
 -11   2   8        2.03       -6.83      6.83 o 
 -10   2   8        4.57        0.93      6.71 o 
  -9   2   8        1.20       -3.71      3.71 o 
  -8   2   8       46.04       49.11      5.38 o 
  -7   2   8      150.97      124.87      6.11 o 
  -6   2   8        4.50        4.57      3.00 o 
  -5   2   8      231.76      216.44      6.13 o 
  -4   2   8       22.71       27.76      5.69 o 
  -3   2   8      463.64      399.58      8.29 o 
  -2   2   8      157.47      176.62      3.68 o 
  -1   2   8      412.68      485.98      6.98 o 
   0   2   8      645.53      666.80      8.15 o 
   1   2   8       38.26       35.78      2.63 o 
   2   2   8       76.98       79.13      3.29 o 
   3   2   8       16.03       12.40      2.31 o 
   4   2   8        6.65        5.97      2.61 o 
   5   2   8      304.09      318.58      7.60 o 
   6   2   8        2.21        1.90      3.49 o 
   7   2   8        6.21        2.94      3.92 o 
   8   2   8        1.20        2.55      4.71 o 
   9   2   8        5.80       -1.43      4.93 o 
 -11   3   8        0.09       -7.38      7.38 o 
 -10   3   8        9.50        3.88      7.52 o 
  -9   3   8       37.11       43.13      4.84 o 
  -8   3   8        9.67       -2.47      4.68 o 
  -7   3   8       32.32       34.60      3.28 o 
  -6   3   8       63.70       70.75      3.95 o 
  -5   3   8        7.51        3.06      2.34 o 
  -4   3   8       12.17        8.94      2.38 o 
  -3   3   8      153.80      146.56      4.97 o 
  -2   3   8      501.37      520.29      7.33 o 
  -1   3   8     1861.69     1872.11     18.58 o 
   0   3   8      372.04      408.86      5.90 o 
   1   3   8       92.75       97.11      3.00 o 
   2   3   8       38.78       35.11      2.26 o 
   3   3   8      112.79      109.29      4.84 o 
   4   3   8       20.39       10.80      2.73 o 
   5   3   8       42.68       33.91      3.57 o 
   6   3   8       42.21       37.54      4.23 o 
   7   3   8        7.07        7.10      4.15 o 
   8   3   8        2.38        8.68      5.13 o 
   9   3   8        1.63        2.76      5.19 o 
 -11   4   8        1.08       -7.76      7.76 o 
 -10   4   8       21.07       20.36      9.01 o 
  -9   4   8       35.12       49.99      9.96 o 
  -8   4   8        2.89        1.56      3.38 o 
  -7   4   8      219.71      202.74      7.43 o 
  -6   4   8      183.72      169.93      6.63 o 
  -5   4   8      315.41      306.19      7.46 o 
  -4   4   8       84.48       81.69      4.17 o 
  -3   4   8      443.78      442.04      8.08 o 
  -2   4   8       27.80       22.50      2.33 o 
  -1   4   8     1014.56     1072.38     12.55 o 
   0   4   8     1061.04     1189.27     14.76 o 
   1   4   8     1012.18     1078.12     17.30 o 
   2   4   8        2.56        1.45      1.55 o 
   3   4   8       20.15       19.61      2.79 o 
   4   4   8      141.65      145.59      5.15 o 
   5   4   8        0.19       -2.57      2.57 o 
   6   4   8      101.32      110.69      5.50 o 
   7   4   8        2.31       -1.95      3.69 o 
   8   4   8       15.52       15.96      5.46 o 
   9   4   8        0.18       -4.54      4.54 o 
 -10   5   8       43.55       53.83     10.98 o 
  -9   5   8        5.60       11.33      7.62 o 
  -8   5   8       11.24       12.03      7.45 o 
  -7   5   8       60.32       59.60      4.47 o 
  -6   5   8      231.08      206.62      6.17 o 
  -5   5   8        4.32        2.04      2.38 o 
  -4   5   8       51.55       34.87      3.09 o 
  -3   5   8      110.84      126.98      5.20 o 
  -2   5   8      135.56      111.30      6.61 o 
  -1   5   8       21.28       32.16      2.11 o 
   0   5   8      396.02      479.42      8.94 o 
   1   5   8      325.32      330.55      7.95 o 
   2   5   8      360.35      344.42      7.43 o 
   3   5   8       41.12       37.51      3.21 o 
   4   5   8        1.41        1.64      2.54 o 
   5   5   8        0.39       -2.52      2.52 o 
   6   5   8        0.02       -1.30      3.81 o 
   7   5   8       29.06       36.21      5.14 o 
   8   5   8       26.67       41.11      6.10 o 
   9   5   8        0.80       -0.30      8.96 o 
 -10   6   8       39.56       47.58     10.70 o 
  -9   6   8        4.45       15.56      8.94 o 
  -8   6   8        0.27       -0.56      6.87 o 
  -7   6   8        7.34        0.92      3.42 o 
  -6   6   8        2.23        1.29      5.06 o 
  -5   6   8       25.99       26.32      3.15 o 
  -4   6   8       13.57       13.46      2.66 o 
  -3   6   8      642.52      621.83     10.18 o 
  -2   6   8      106.03      129.54      4.42 o 
  -1   6   8      110.31      122.76      4.47 o 
   0   6   8       70.34       65.63      2.89 o 
   1   6   8       43.71       51.78      4.16 o 
   2   6   8       36.12       32.27      3.42 o 
   3   6   8       12.55        8.45      3.28 o 
   4   6   8       24.35       30.68      3.46 o 
   5   6   8       63.81       68.23      4.10 o 
   6   6   8       16.60       22.89      4.56 o 
   7   6   8        1.06       -2.11      3.98 o 
   8   6   8       10.90        8.81      5.20 o 
   9   6   8        0.06        6.36      9.27 o 
 -10   7   8       39.88       51.99     12.07 o 
  -9   7   8        0.11       -7.18      7.18 o 
  -8   7   8        8.20       -1.49      7.55 o 
  -7   7   8       54.52       63.71      7.26 o 
  -6   7   8      702.49      725.73     12.99 o 
  -5   7   8      627.66      639.67     11.87 o 
  -4   7   8      157.14      140.19      5.21 o 
  -3   7   8      175.87      174.98      5.88 o 
  -2   7   8        0.36       -2.01      2.01 o 
  -1   7   8      197.62      192.85      7.29 o 
   0   7   8      119.80      131.58      4.18 o 
   1   7   8       97.60       95.76      4.82 o 
   2   7   8     1874.07     1786.77     26.86 o 
   3   7   8      120.63      129.77      5.44 o 
   4   7   8       90.81       76.40      4.84 o 
   5   7   8       23.83       14.43      4.08 o 
   6   7   8       10.20       12.07      4.30 o 
   7   7   8        8.06       -1.58      3.99 o 
   8   7   8       11.24       21.48     10.19 o 
   9   7   8        1.87       -1.21      9.68 o 
 -10   8   8        0.03       16.93     10.77 o 
  -9   8   8       33.20       33.14     10.73 o 
  -8   8   8       15.31       11.84      8.78 o 
  -7   8   8       23.74       27.54      9.45 o 
  -6   8   8       12.12       18.28      5.96 o 
  -5   8   8      203.34      196.30      6.31 o 
  -4   8   8        0.74        2.91      2.53 o 
  -3   8   8        2.79        1.75      2.28 o 
  -2   8   8       92.15      103.47      4.30 o 
  -1   8   8        0.04       -2.22      2.22 o 
   0   8   8      273.79      281.01      6.80 o 
   1   8   8      114.35      113.47      5.31 o 
   2   8   8        0.32        1.66      3.76 o 
   3   8   8       20.57       32.18      3.80 o 
   4   8   8        2.37       -0.83      3.14 o 
   5   8   8        9.12        5.54      3.36 o 
   6   8   8        0.04       11.05      4.19 o 
   7   8   8        0.42        1.60      3.94 o 
   8   8   8        0.00        4.37      9.57 o 
 -10   9   8       20.66       31.19     12.05 o 
  -9   9   8        9.31       -5.74      8.96 o 
  -8   9   8        0.20       13.33      9.45 o 
  -7   9   8       44.50       46.79     10.73 o 
  -6   9   8       47.89       58.22      7.06 o 
  -5   9   8      298.59      308.92     15.53 o 
  -4   9   8       14.09       15.36      2.62 o 
  -3   9   8      195.73      192.57      5.76 o 
  -2   9   8       94.44       87.80      4.18 o 
  -1   9   8      106.85      103.83      4.51 o 
   0   9   8      143.29      127.38      6.64 o 
   1   9   8      121.29      112.49      5.52 o 
   2   9   8       86.71       93.36      5.26 o 
   3   9   8      149.24      133.61      6.11 o 
   4   9   8        5.14        1.73      3.28 o 
   5   9   8        5.01       -1.11      3.85 o 
   6   9   8       63.51       81.99      6.31 o 
   7   9   8        1.23        4.12      4.34 o 
   8   9   8        4.43        8.13      7.59 o 
  -9  10   8        1.40        8.24     10.61 o 
  -8  10   8       17.14       46.28     12.01 o 
  -7  10   8        0.31       18.48      9.22 o 
  -6  10   8       43.14       42.36      5.94 o 
  -5  10   8       66.06       67.60      6.22 o 
  -4  10   8      214.34      221.23      6.24 o 
  -3  10   8      273.52      284.12      7.12 o 
  -2  10   8       80.50       84.51      4.93 o 
  -1  10   8      231.79      226.93      7.54 o 
   0  10   8      108.32       84.26      7.43 o 
   1  10   8      201.03      189.53      8.57 o 
   2  10   8       21.69       12.30      3.80 o 
   3  10   8      264.02      243.04      8.24 o 
   4  10   8       66.34       65.65      4.87 o 
   5  10   8       11.23        4.46      4.19 o 
   6  10   8        2.12       -2.63      4.05 o 
   7  10   8        3.91        6.09      4.52 o 
   8  10   8        4.43        4.39      9.89 o 
  -9  11   8        0.14       -1.00     10.98 o 
  -8  11   8        5.96        4.90      9.64 o 
  -7  11   8        0.33       -3.16      8.52 o 
  -6  11   8        6.98       25.43      9.87 o 
  -5  11   8       33.71       33.95      6.68 o 
  -4  11   8        1.03        1.40      2.94 o 
  -3  11   8       48.47       53.22      3.79 o 
  -2  11   8        7.08        2.24      3.30 o 
  -1  11   8      475.41      455.72     10.90 o 
   0  11   8      963.29      951.89     20.23 o 
   1  11   8      533.05      499.17     14.60 o 
   2  11   8        1.03        2.95      3.70 o 
   3  11   8        0.00        9.78      5.63 o 
   4  11   8        2.92        1.55      4.25 o 
   5  11   8        3.69        8.25      4.47 o 
   6  11   8        3.94       -0.87      4.24 o 
   7  11   8        1.22       -1.69     25.91 o 
   8  11   8        0.04        4.44     10.70 o 
  -9  12   8        1.84        6.43     10.64 o 
  -8  12   8        3.40       18.07     11.29 o 
  -7  12   8        2.06       -3.39      7.94 o 
  -6  12   8       26.02       22.04     10.61 o 
  -5  12   8      118.78      130.58      8.36 o 
  -4  12   8       18.58       12.62      4.52 o 
  -3  12   8       22.75       22.11      3.79 o 
  -2  12   8      188.07      193.80      6.52 o 
  -1  12   8       15.29       21.28      4.10 o 
   0  12   8       18.24       25.79      5.08 o 
   1  12   8      102.62      111.76      7.15 o 
   2  12   8        2.03        3.65      4.61 o 
   3  12   8      189.65      172.97      8.85 o 
   4  12   8        1.01        6.47      6.70 o 
   5  12   8        3.49        9.08      4.81 o 
   6  12   8        3.67        3.06      4.52 o 
   7  12   8        0.46        0.37      9.52 o 
  -8  13   8        3.02       -4.39     10.75 o 
  -7  13   8       19.00       37.15     12.40 o 
  -6  13   8        0.00        3.67      9.33 o 
  -5  13   8       30.13       48.76     11.47 o 
  -4  13   8        4.99        1.83      3.94 o 
  -3  13   8       42.34       45.53      4.56 o 
  -2  13   8      216.04      206.50      7.66 o 
  -1  13   8       35.37       38.87      4.84 o 
   0  13   8      285.98      311.72     18.69 o 
   1  13   8        3.88        6.66      4.73 o 
   2  13   8       41.78       30.66      5.77 o 
   3  13   8        0.62       -2.29      6.23 o 
   4  13   8        5.05        6.21     10.43 o 
   5  13   8        1.24       -0.45      5.03 o 
   6  13   8        7.12        8.21      4.99 o 
   7  13   8        4.60        5.50     11.66 o 
  -8  14   8        1.49      -10.24     10.24 o 
  -7  14   8        1.50        5.20     11.19 o 
  -6  14   8        0.92       -3.60      9.80 o 
  -5  14   8        7.09        4.30      9.24 o 
  -4  14   8       10.60        8.52      5.67 o 
  -3  14   8       12.83       12.66      4.45 o 
  -2  14   8       86.93       98.13      5.91 o 
  -1  14   8       33.28       27.84      4.47 o 
   0  14   8      136.64      127.39      7.99 o 
   1  14   8        0.53        0.34      4.81 o 
   2  14   8        4.99        7.84      5.08 o 
   3  14   8       16.61       15.49      6.92 o 
   4  14   8        5.94       14.18      7.85 o 
   5  14   8       21.37       27.38     11.55 o 
   6  14   8        3.36        4.13     10.91 o 
  -7  15   8        1.66       -8.94      8.94 o 
  -6  15   8        0.14       -2.23     10.91 o 
  -5  15   8       10.32        0.93      9.38 o 
  -4  15   8       72.17       72.26     13.12 o 
  -3  15   8        7.12        0.86      8.43 o 
  -2  15   8       23.73       34.86      5.71 o 
  -1  15   8       20.26       22.88      5.33 o 
   0  15   8      149.30      172.81     10.08 o 
   1  15   8       62.00       66.49      8.18 o 
   2  15   8        2.12        3.49     12.79 o 
   3  15   8        0.00        4.44      6.80 o 
   4  15   8        7.16        0.32      8.93 o 
   5  15   8        0.07       -3.33      7.07 o 
   6  15   8        0.00       -3.76     12.31 o 
  -6  16   8        2.36        8.17     11.33 o 
  -5  16   8       15.59        8.45     11.10 o 
  -4  16   8        0.30       -9.29      9.29 o 
  -3  16   8        6.18        7.52     10.19 o 
  -2  16   8        1.92       11.26      9.64 o 
  -1  16   8       70.45       67.92      8.66 o 
   0  16   8      113.65      125.56      8.54 o 
   1  16   8       56.29       64.41      7.13 o 
   2  16   8       27.75       29.28      8.27 o 
   3  16   8        0.00       -3.02      9.43 o 
   4  16   8        1.25        1.28      9.99 o 
   5  16   8        5.33        6.79      6.41 o 
  -6  17   8       21.65       24.66     13.44 o 
  -5  17   8       15.75        2.09     11.49 o 
  -4  17   8        5.06       -0.26     10.82 o 
  -3  17   8        0.46        0.77      9.20 o 
  -2  17   8       10.72        8.06     10.03 o 
  -1  17   8        0.03       18.04     10.54 o 
   0  17   8       56.79       54.73      9.64 o 
   1  17   8        2.36       12.52     10.17 o 
   2  17   8       36.36       48.62     13.19 o 
   3  17   8        5.77        1.04      9.94 o 
   4  17   8        0.02       -4.11     11.73 o 
  -5  18   8       17.84       18.32     13.68 o 
  -4  18   8       15.00      -10.94     10.94 o 
  -3  18   8        6.26       11.68     11.17 o 
  -2  18   8        6.74        8.68     10.05 o 
  -1  18   8        1.08        4.41     10.47 o 
   0  18   8        0.54       -5.16      9.54 o 
   1  18   8       11.14       13.86     11.54 o 
   2  18   8        7.37        7.08     11.49 o 
   3  18   8        1.72       -0.33     10.64 o 
  -3  19   8        3.98       -1.07     11.75 o 
  -2  19   8        4.23       13.63     12.14 o 
  -1  19   8       42.60       54.99     14.05 o 
   1  19   8        0.30       -9.66      9.66 o 
   2  19   8       17.64       15.93     12.03 o 
 -10   1   9        3.56        3.99      5.12 o 
  -9   1   9       26.56       25.29      5.31 o 
  -8   1   9        1.37       -4.70      7.59 o 
  -7   1   9      238.03      194.15     10.39 o 
  -6   1   9        0.43       -2.87      2.87 o 
  -5   1   9       31.73       39.92      3.98 o 
  -4   1   9       57.06       50.22      3.99 o 
  -3   1   9        1.37       -1.80      2.45 o 
  -2   1   9        5.55       12.10      1.92 o 
  -1   1   9      248.64      251.26      5.28 o 
   0   1   9       27.38       23.09      2.11 o 
   1   1   9        1.03        0.82      1.51 o 
   2   1   9       67.42       64.80      3.58 o 
   3   1   9      227.90      212.49      6.13 o 
   4   1   9        0.73        1.76      2.72 o 
   5   1   9       78.14       69.26      4.27 o 
   6   1   9        6.02        9.02      3.58 o 
   7   1   9        0.43        1.61      4.13 o 
   8   1   9       12.23       16.20      5.78 o 
   9   1   9        0.15       -5.25      5.25 o 
 -11   2   9       11.34       11.52      8.41 o 
 -10   2   9        1.85       -3.41      7.36 o 
  -9   2   9        3.61       -0.77      4.16 o 
  -8   2   9        0.33       -2.57      3.92 o 
  -7   2   9       48.58       46.43      3.86 o 
  -6   2   9       85.62       78.67      4.31 o 
  -5   2   9      479.25      443.07     10.15 o 
  -4   2   9     1244.34     1199.56     18.80 o 
  -3   2   9      460.10      474.94      8.53 o 
  -2   2   9      191.25      194.60      4.61 o 
  -1   2   9      771.94      838.49     12.37 o 
   0   2   9     2864.86     2877.34     27.45 o 
   1   2   9       29.74       26.56      2.34 o 
   2   2   9        8.21        1.44      1.81 o 
   3   2   9       42.28       44.96      3.49 o 
   4   2   9       63.30       58.63      3.89 o 
   5   2   9       65.93       56.85      4.04 o 
   6   2   9       40.14       40.00      4.33 o 
   7   2   9       59.76       51.57      5.65 o 
   8   2   9       43.89       46.45      6.86 o 
   9   2   9        7.90       15.68      6.03 o 
 -11   3   9        6.87       -2.48      8.31 o 
 -10   3   9        0.59       -2.09      7.52 o 
  -9   3   9        8.46       13.75      6.98 o 
  -8   3   9      122.34       97.70      6.81 o 
  -7   3   9      181.27      174.89      6.19 o 
  -6   3   9      823.20      775.18     13.91 o 
  -5   3   9       44.93       45.72      3.65 o 
  -4   3   9      611.04      651.37     11.98 o 
  -3   3   9       29.93       32.70      3.80 o 
  -2   3   9        5.50        1.40      1.72 o 
  -1   3   9        1.04        1.28      1.91 o 
   0   3   9      424.52      448.38      7.68 o 
   1   3   9      529.65      568.70      8.76 o 
   2   3   9       97.95      108.81      3.63 o 
   3   3   9       20.39       21.35      3.00 o 
   4   3   9       96.58      105.94      4.60 o 
   5   3   9       44.58       37.38      3.65 o 
   6   3   9       24.86       25.78      4.90 o 
   7   3   9        2.33        3.18      4.22 o 
   8   3   9        1.70       -5.14      5.14 o 
   9   3   9        7.26       -8.80     10.51 o 
 -10   4   9        7.51       -7.48      7.48 o 
  -9   4   9       35.78       41.08      9.36 o 
  -8   4   9        5.20        4.45     10.67 o 
  -7   4   9       30.04       37.18      4.36 o 
  -6   4   9        6.66       10.90      3.12 o 
  -5   4   9        1.18       -2.13      2.52 o 
  -4   4   9       23.33       29.34      3.12 o 
  -3   4   9      244.19      232.62      5.93 o 
  -2   4   9      975.39      980.10     14.16 o 
  -1   4   9      150.76      151.77      4.25 o 
   0   4   9      294.55      307.17      5.90 o 
   1   4   9        3.05        3.58      2.68 o 
   2   4   9        7.05        6.04      1.96 o 
   3   4   9       90.94      101.31      3.61 o 
   4   4   9       24.33       25.31      3.24 o 
   5   4   9       74.29       69.87      4.30 o 
   6   4   9        6.92       -0.62      3.31 o 
   7   4   9       13.57       18.52      4.79 o 
   8   4   9       13.58       12.82      6.01 o 
   9   4   9       10.69        5.26      5.66 o 
 -10   5   9        2.02       -3.25      7.78 o 
  -9   5   9        4.39        5.25      7.64 o 
  -8   5   9        7.53        7.28      3.73 o 
  -7   5   9       21.19       13.59      3.70 o 
  -6   5   9      235.11      233.08      6.92 o 
  -5   5   9      556.21      551.50     11.08 o 
  -4   5   9       90.02       86.96      4.32 o 
  -3   5   9       65.85       62.29      3.44 o 
  -2   5   9      184.70      191.82      5.42 o 
  -1   5   9      940.52     1013.48     15.74 o 
   0   5   9       35.19       39.74      2.68 o 
   1   5   9      118.02      115.11      6.20 o 
   2   5   9      148.69      149.79      5.26 o 
   3   5   9        2.26        0.66      1.69 o 
   4   5   9       61.31       66.27      3.13 o 
   5   5   9      158.52      162.47     11.92 o 
   6   5   9        4.36        5.70      4.18 o 
   7   5   9       14.46        9.36      4.51 o 
   8   5   9        0.75        6.37      5.77 o 
   9   5   9        2.98       11.42     10.01 o 
 -10   6   9        7.35       -5.76      7.87 o 
  -9   6   9        3.78       -0.07      7.76 o 
  -8   6   9        0.20       -6.59      6.59 o 
  -7   6   9        2.52        7.52      3.94 o 
  -6   6   9      516.02      480.07     10.11 o 
  -5   6   9     1623.21     1615.66     24.37 o 
  -4   6   9      302.65      272.24     12.85 o 
  -3   6   9       19.02       21.99      3.05 o 
  -2   6   9       62.34       71.81      3.64 o 
  -1   6   9      225.89      189.93      4.80 o 
   0   6   9       30.62       30.84      2.81 o 
   1   6   9       36.47       36.24      3.72 o 
   2   6   9      166.15      146.73      5.94 o 
   3   6   9      550.03      497.73      9.85 o 
   4   6   9       65.30       63.65      4.10 o 
   5   6   9       57.35       52.34      7.44 o 
   6   6   9       27.10       20.54      4.69 o 
   7   6   9       16.87       15.10      4.88 o 
   8   6   9        3.31        0.95      6.04 o 
   9   6   9        2.49       10.24     10.24 o 
 -10   7   9        6.57        5.90      8.89 o 
  -9   7   9        2.50       -4.78      7.78 o 
  -8   7   9        3.19       -4.60      7.69 o 
  -7   7   9       54.47       48.71      6.11 o 
  -6   7   9      117.72      119.50      6.30 o 
  -5   7   9      126.09      118.25      5.37 o 
  -4   7   9      101.45       88.68      4.97 o 
  -3   7   9       86.05       74.49      3.74 o 
  -2   7   9      251.61      238.42      6.27 o 
  -1   7   9       18.44       22.41      2.31 o 
   0   7   9        0.02       -0.95      2.06 o 
   1   7   9        0.53       -0.86      2.68 o 
   2   7   9        2.99        1.63      3.05 o 
   3   7   9      251.09      237.31      6.89 o 
   4   7   9        1.04       -2.66      2.66 o 
   5   7   9       29.95       33.52      4.18 o 
   6   7   9       46.57       49.77      5.75 o 
   7   7   9        4.56        7.52      4.54 o 
   8   7   9        4.61        0.11      5.13 o 
 -10   8   9        0.12        0.74      9.52 o 
  -9   8   9       37.76       29.96     10.98 o 
  -8   8   9       16.35       23.55      9.68 o 
  -7   8   9       77.90       77.33     12.33 o 
  -6   8   9        2.67        3.78      3.44 o 
  -5   8   9      248.34      247.26      9.01 o 
  -4   8   9       69.15       69.62      5.22 o 
  -3   8   9        3.71        8.41      2.61 o 
  -2   8   9       75.32       76.00      4.03 o 
  -1   8   9       89.92       94.40      4.94 o 
   0   8   9       71.87       74.01      3.90 o 
   1   8   9       21.91       15.48      4.25 o 
   2   8   9      260.80      241.50      8.07 o 
   3   8   9      179.04      187.74      7.81 o 
   4   8   9       35.41       27.56      4.04 o 
   5   8   9        1.23        1.46      3.95 o 
   6   8   9        0.64        3.41      4.70 o 
   7   8   9       40.82       49.01      5.83 o 
   8   8   9        1.61       10.70     10.50 o 
  -9   9   9        0.10        2.41      9.99 o 
  -8   9   9        0.10       -2.58      7.62 o 
  -7   9   9       18.15       28.77      9.85 o 
  -6   9   9        5.42        5.26      4.09 o 
  -5   9   9      464.00      483.58     11.89 o 
  -4   9   9       13.85       17.46      3.04 o 
  -3   9   9      243.51      218.49      6.28 o 
  -2   9   9        5.05        9.14      2.81 o 
  -1   9   9       50.37       59.79      4.42 o 
   0   9   9        0.64        1.11      2.40 o 
   1   9   9      303.70      317.62     10.93 o 
   2   9   9       18.73       18.22      3.94 o 
   3   9   9        9.72        5.14      3.45 o 
   4   9   9        0.05       -1.85      3.39 o 
   5   9   9        4.92        7.15      4.36 o 
   6   9   9        1.08        6.39      8.00 o 
   7   9   9        3.99       -4.24      4.24 o 
   8   9   9        6.81       -6.32      9.50 o 
  -9  10   9       23.28       47.70     13.35 o 
  -8  10   9        6.83        3.81      9.22 o 
  -7  10   9        0.97       -3.41      7.50 o 
  -6  10   9      132.25      142.41      8.24 o 
  -5  10   9       10.76        2.72      4.38 o 
  -4  10   9      693.69      678.16     13.46 o 
  -3  10   9        0.09        4.39      2.85 o 
  -2  10   9     1007.01      942.56     15.20 o 
  -1  10   9       14.43       19.65      5.39 o 
   0  10   9       99.96       96.98      4.48 o 
   1  10   9        8.76        5.36      4.51 o 
   2  10   9      190.16      156.36      8.26 o 
   3  10   9        3.81        6.93      4.68 o 
   4  10   9        3.91       10.98      3.84 o 
   5  10   9       15.28       14.55      4.87 o 
   6  10   9        0.85        3.79      5.37 o 
   7  10   9        2.35        1.60      4.64 o 
   8  10   9        4.03        7.38     10.38 o 
  -9  11   9        0.08        0.86      9.94 o 
  -8  11   9        0.13       -7.45      9.24 o 
  -7  11   9        7.90        9.71     10.12 o 
  -6  11   9       41.84       41.30      5.56 o 
  -5  11   9       47.24       58.52      6.70 o 
  -4  11   9       78.02       76.59      5.58 o 
  -3  11   9      154.99      175.27      7.03 o 
  -2  11   9      267.45      275.49      8.63 o 
  -1  11   9      224.94      216.24      8.05 o 
   0  11   9        3.96        4.01      5.40 o 
   1  11   9       39.81       38.85      5.53 o 
   2  11   9      173.66      193.93     13.95 o 
   3  11   9       32.40       30.86      6.63 o 
   4  11   9       17.36       22.66      5.29 o 
   5  11   9        8.10        6.07      4.60 o 
   6  11   9        0.34       -4.15      4.33 o 
   7  11   9        1.15        1.92      7.63 o 
  -8  12   9        0.91       -9.31      9.31 o 
  -7  12   9        8.86       19.62     11.15 o 
  -6  12   9        6.97       -5.29      9.06 o 
  -5  12   9       14.37       20.13      5.49 o 
  -4  12   9        5.06       -0.86      5.51 o 
  -3  12   9       30.90       25.21      3.96 o 
  -2  12   9        5.01        1.87      3.57 o 
  -1  12   9       46.85       50.38      4.84 o 
   0  12   9       12.27        8.15      4.50 o 
   1  12   9       32.02       39.63      5.77 o 
   2  12   9       32.26       21.73      5.35 o 
   3  12   9       46.33       51.05      6.11 o 
   4  12   9        1.27       -3.58      4.31 o 
   5  12   9        1.48       -4.22      4.52 o 
   6  12   9        3.38       12.41      6.53 o 
   7  12   9        0.02       -7.77      7.77 o 
  -8  13   9        0.56       -6.71     11.08 o 
  -7  13   9        0.02        0.44      9.85 o 
  -6  13   9       18.39       23.92     10.98 o 
  -5  13   9        2.52       -4.78      6.61 o 
  -4  13   9       38.78       49.60      5.68 o 
  -3  13   9      126.89      111.09      6.13 o 
  -2  13   9       36.36       30.25      4.70 o 
  -1  13   9      114.56      112.70      6.83 o 
   0  13   9      146.42      150.13      8.48 o 
   1  13   9      193.55      192.88      9.37 o 
   2  13   9       46.34       57.57      6.52 o 
   3  13   9       20.50       25.66      7.72 o 
   4  13   9        1.94        9.31      7.33 o 
   5  13   9        2.25        3.93      5.12 o 
   6  13   9        0.78       -4.55      5.06 o 
  -7  14   9        6.06        3.00     10.75 o 
  -6  14   9       15.19       10.89     11.52 o 
  -5  14   9        0.03       -6.71      9.75 o 
  -4  14   9       12.03       12.64      5.85 o 
  -3  14   9        0.05       -1.00      6.48 o 
  -2  14   9       65.76       64.74      5.78 o 
  -1  14   9       13.89       16.68      4.94 o 
   0  14   9       94.82       95.55      7.37 o 
   1  14   9        4.35        4.78      4.91 o 
   2  14   9        9.43       -1.05      6.22 o 
   3  14   9        0.33        3.03      6.94 o 
   4  14   9        5.82       12.50      7.93 o 
   5  14   9        0.39        3.79      7.38 o 
   6  14   9        6.20       10.58      8.85 o 
  -7  15   9        8.56       -8.87     10.36 o 
  -6  15   9       23.64       17.83     12.91 o 
  -5  15   9        5.47        2.69     10.15 o 
  -4  15   9        8.02       10.17     10.22 o 
  -3  15   9        0.42       -3.55      5.37 o 
  -2  15   9        1.23       -0.98      4.56 o 
  -1  15   9       15.30       22.65      5.55 o 
   0  15   9       26.26       37.82      8.58 o 
   1  15   9       57.42       67.73      7.15 o 
   2  15   9       14.19       25.66      7.45 o 
   3  15   9       13.34       22.94      8.24 o 
   4  15   9        0.17       -5.06      7.90 o 
   5  15   9        0.92       -1.60      5.66 o 
  -6  16   9        0.03       10.64     11.42 o 
  -5  16   9        3.70        4.90     10.47 o 
  -4  16   9        0.90        6.11      9.85 o 
  -3  16   9       47.30       56.17     12.70 o 
  -2  16   9        0.14        4.58      6.59 o 
  -1  16   9        5.05        2.38      7.35 o 
   0  16   9        5.68        7.03      5.26 o 
   1  16   9       16.24       18.32      7.70 o 
   2  16   9        0.11       -6.77      6.77 o 
   3  16   9        2.50       -7.31      7.31 o 
   4  16   9        0.09       -1.07      8.17 o 
   5  16   9        4.08       -1.95      6.50 o 
  -5  17   9        7.90       23.22     13.33 o 
  -4  17   9        2.54       -9.75      9.75 o 
  -3  17   9       12.43       29.84     12.89 o 
  -2  17   9       36.52       24.50     11.54 o 
  -1  17   9        0.00       -9.17      9.17 o 
   0  17   9        0.33       -1.47      5.28 o 
   1  17   9        3.83        1.92      9.44 o 
   2  17   9        5.64        2.19      8.00 o 
   3  17   9       24.45       32.60     13.61 o 
   4  17   9        9.44        5.46     11.56 o 
  -4  18   9       19.27       34.53     14.19 o 
  -3  18   9       11.24        6.80     12.26 o 
  -2  18   9        8.42        6.32     11.12 o 
  -1  18   9        8.55        1.09      9.24 o 
   1  18   9        5.31        8.92     11.49 o 
   2  18   9        0.01       -9.61      9.61 o 
  -2  19   9        7.79       19.27     13.00 o 
   1  19   9        5.87       -0.39     10.77 o 
 -10   0  10        0.23       -1.93      6.78 o 
  -9   0  10      159.09      157.14     12.86 o 
  -8   0  10       47.81       44.68      8.52 o 
  -7   0  10       46.44       66.44      9.01 o 
  -6   0  10       79.39       61.29      5.98 o 
  -5   0  10      131.57      132.65      7.59 o 
  -4   0  10       13.66       24.04      4.93 o 
  -3   0  10      399.28      453.44     24.57 o 
  -2   0  10      160.95      152.29      6.42 o 
  -1   0  10       14.77       10.19      3.33 o 
   0   0  10      271.17      248.33      7.80 o 
   1   0  10      134.24      117.58      5.50 o 
   2   0  10      114.40      115.51      7.24 o 
   3   0  10      743.94      729.63     20.09 o 
   4   0  10       16.33       14.37      5.11 o 
   5   0  10       68.88       73.70      7.19 o 
   6   0  10        4.56        0.03      4.87 o 
   7   0  10       44.31       40.08      9.45 o 
   8   0  10        3.26        0.05      7.59 o 
   9   0  10        7.17        5.34      8.66 o 
 -10   1  10       21.44       24.99      5.63 o 
  -9   1  10        7.50        9.20      4.91 o 
  -8   1  10      210.12      226.18     10.55 o 
  -7   1  10       57.98       39.75      5.65 o 
  -6   1  10       24.82       24.98      3.50 o 
  -5   1  10        5.59        8.93      2.82 o 
  -4   1  10        2.55        5.63      2.27 o 
  -3   1  10      169.01      176.79      5.26 o 
  -2   1  10      600.36      642.91      9.71 o 
  -1   1  10       31.47       34.35      2.54 o 
   0   1  10      440.64      435.55      7.50 o 
   1   1  10      788.98      789.23     11.28 o 
   2   1  10       14.15       13.34      2.53 o 
   3   1  10       27.03       22.92      3.79 o 
   4   1  10        6.09        8.18      3.46 o 
   5   1  10       12.67        5.38      4.18 o 
   6   1  10        9.68        0.03      3.43 o 
   7   1  10       17.17       10.85      5.55 o 
   8   1  10        0.01        0.11      5.39 o 
   9   1  10        2.24        4.39      5.98 o 
 -10   2  10        0.74       -0.88      7.64 o 
  -9   2  10       17.39       21.25      6.57 o 
  -8   2  10        0.03       -0.58      4.40 o 
  -7   2  10      109.60      106.55      7.53 o 
  -6   2  10      291.18      260.13      7.60 o 
  -5   2  10       97.44       79.72      4.58 o 
  -4   2  10        0.19        1.85      2.20 o 
  -3   2  10      163.92      172.11      6.41 o 
  -2   2  10       57.51       49.61      2.78 o 
  -1   2  10       62.06       82.14      6.16 o 
   0   2  10      392.48      427.56      7.54 o 
   1   2  10      223.70      199.52      4.97 o 
   2   2  10       88.77       89.87      6.53 o 
   3   2  10        3.32        4.26      2.88 o 
   4   2  10       20.50       16.91      3.32 o 
   5   2  10        0.30       -2.86      2.86 o 
   6   2  10        0.07        0.04      3.61 o 
   7   2  10        4.34       12.14      4.69 o 
   8   2  10        2.38       -5.26      5.26 o 
   9   2  10        0.28       -1.69      6.84 o 
 -10   3  10        0.72       -3.95      8.10 o 
  -9   3  10        5.28        7.84      5.46 o 
  -8   3  10        6.41       14.21      5.10 o 
  -7   3  10      243.03      240.23     10.43 o 
  -6   3  10      705.06      635.64     15.20 o 
  -5   3  10     1290.25     1241.37     19.89 o 
  -4   3  10        0.01       -0.81      2.51 o 
  -3   3  10       22.76       27.49      2.74 o 
  -2   3  10      404.17      403.81      7.96 o 
  -1   3  10        8.52        5.29      2.45 o 
   0   3  10      275.62      298.51      7.84 o 
   1   3  10      146.16      153.44      4.83 o 
   2   3  10      149.20      130.54      4.20 o 
   3   3  10       99.73      108.32      4.05 o 
   4   3  10      142.74      137.59      5.43 o 
   5   3  10       14.43        9.34      3.60 o 
   6   3  10        7.36        5.56      4.21 o 
   7   3  10        8.78        8.66      6.01 o 
   8   3  10        2.02        5.99      5.59 o 
   9   3  10        2.94        5.34      6.00 o 
 -10   4  10        1.67       -4.99      7.43 o 
  -9   4  10       14.90       13.25      5.16 o 
  -8   4  10        3.35        6.64      4.34 o 
  -7   4  10        8.05        3.96      4.49 o 
  -6   4  10       22.17       18.72      3.49 o 
  -5   4  10        2.53        5.08      3.06 o 
  -4   4  10       87.71      102.67      4.80 o 
  -3   4  10        4.96        6.96      2.10 o 
  -2   4  10        3.33        2.89      2.08 o 
  -1   4  10      552.82      623.31     10.45 o 
   0   4  10        0.27        4.05      2.75 o 
   1   4  10        5.72        2.70      2.81 o 
   2   4  10       76.92       72.94      3.27 o 
   3   4  10      174.48      178.22      5.92 o 
   4   4  10       15.25       16.69      2.56 o 
   5   4  10        4.01        0.94      3.36 o 
   6   4  10      102.15       97.89      9.05 o 
   7   4  10        9.97        7.21      4.58 o 
   8   4  10        4.51       11.32      5.85 o 
   9   4  10       14.70       29.06      7.19 o 
 -10   5  10        0.44       -7.31      8.13 o 
  -9   5  10        5.06       30.81      9.71 o 
  -8   5  10       20.31       23.84      8.41 o 
  -7   5  10      129.42      150.65      8.51 o 
  -6   5  10        2.47       -0.11      2.97 o 
  -5   5  10      626.59      608.56     12.13 o 
  -4   5  10        3.82        9.26      3.02 o 
  -3   5  10        0.54        1.38      2.59 o 
  -2   5  10       32.01       33.28      2.64 o 
  -1   5  10       21.15       31.87      4.14 o 
   0   5  10       18.32       20.78      3.78 o 
   1   5  10       11.15       10.15      3.78 o 
   2   5  10        0.14       -1.70      2.61 o 
   3   5  10       77.82       71.03      3.25 o 
   4   5  10        0.26        1.86      2.03 o 
   5   5  10       83.24       93.74      6.47 o 
   6   5  10        3.47        1.65      4.34 o 
   7   5  10       12.69        9.79      4.89 o 
   8   5  10        3.43        5.14      5.64 o 
 -10   6  10        0.44        3.34      9.33 o 
  -9   6  10        2.80       -7.57      7.57 o 
  -8   6  10        8.94        4.26      4.01 o 
  -7   6  10       18.52       20.24      8.02 o 
  -6   6  10        1.33        1.16      3.00 o 
  -5   6  10       22.90       31.34      3.84 o 
  -4   6  10       15.57       13.50      4.34 o 
  -3   6  10       56.10       59.10      4.37 o 
  -2   6  10       66.13       68.64      3.29 o 
  -1   6  10      112.02      100.75      4.11 o 
   0   6  10       65.74       73.83      3.86 o 
   1   6  10       31.44       27.38      4.34 o 
   2   6  10      103.67      103.77      5.47 o 
   3   6  10      324.04      345.04     10.63 o 
   4   6  10        0.12        5.55      3.09 o 
   5   6  10        0.30        3.65      3.55 o 
   6   6  10       19.76       15.43      4.99 o 
   7   6  10        8.98        7.85      4.93 o 
   8   6  10        8.51       18.17     10.93 o 
 -10   7  10        3.24       -8.82      8.82 o 
  -9   7  10        4.47       10.24      9.40 o 
  -8   7  10       31.03       52.62     11.24 o 
  -7   7  10      125.35      121.36      7.49 o 
  -6   7  10      118.11      133.71      7.11 o 
  -5   7  10      361.70      345.94      8.92 o 
  -4   7  10       18.27       10.90      3.29 o 
  -3   7  10        7.11        5.27      2.59 o 
  -2   7  10        0.81       -1.47      2.39 o 
  -1   7  10       71.74       64.22      3.58 o 
   0   7  10       26.76       29.85      2.81 o 
   1   7  10        4.47        0.51      3.63 o 
   2   7  10      288.44      275.08     10.34 o 
   3   7  10      230.59      203.32      6.83 o 
   4   7  10       37.67       34.63      4.41 o 
   5   7  10       24.36       20.74      6.52 o 
   6   7  10       27.76       30.75      5.33 o 
   7   7  10       15.70        2.92      4.66 o 
   8   7  10       17.40       30.02     16.15 o 
 -10   8  10        3.41        7.69     10.68 o 
  -9   8  10       18.55       15.84     10.26 o 
  -8   8  10        0.71       -3.74      7.62 o 
  -7   8  10        0.83        2.86      4.01 o 
  -6   8  10      101.88       97.72      7.16 o 
  -5   8  10      182.17      150.36      7.09 o 
  -4   8  10     1101.82     1022.87     17.80 o 
  -3   8  10      135.06      126.13      4.95 o 
  -2   8  10        3.24        5.03      2.83 o 
  -1   8  10       75.72       68.20      3.71 o 
   0   8  10        0.70        2.46      2.40 o 
   1   8  10      121.76      113.14      6.82 o 
   2   8  10       27.63       20.39      5.48 o 
   3   8  10       58.91       56.66      4.25 o 
   4   8  10       21.53       15.56      3.89 o 
   5   8  10        8.09        8.32      4.78 o 
   6   8  10        0.06        3.54      4.69 o 
   7   8  10       17.57       30.61      5.63 o 
   8   8  10       10.07        9.71     11.15 o 
  -9   9  10        1.17        9.31     10.61 o 
  -8   9  10       60.93       67.22     13.24 o 
  -7   9  10        1.31        1.45      3.97 o 
  -6   9  10        0.03        0.15     11.52 o 
  -5   9  10       73.49       76.79      5.28 o 
  -4   9  10        7.53        6.07      5.30 o 
  -3   9  10      645.99      631.50     11.63 o 
  -2   9  10        0.01       -3.03      3.19 o 
  -1   9  10      404.68      370.98      8.12 o 
   0   9  10        2.68        3.38      2.52 o 
   1   9  10       13.33        7.46      4.60 o 
   2   9  10       41.77       25.48      5.18 o 
   3   9  10      137.64      139.88      6.77 o 
   4   9  10        6.77       10.85      3.93 o 
   5   9  10        0.63        3.68      4.51 o 
   6   9  10        0.02        5.30      4.67 o 
   7   9  10        0.00       -1.96      4.77 o 
   8   9  10        0.62       -1.60     10.36 o 
  -9  10  10        0.12       -9.31      9.31 o 
  -8  10  10        0.00       -3.39      9.43 o 
  -7  10  10        0.33       -1.74      3.83 o 
  -6  10  10       88.63       92.90     13.84 o 
  -5  10  10        1.66       -2.11      4.73 o 
  -4  10  10       72.19       52.29      4.43 o 
  -3  10  10      533.97      519.06     10.47 o 
  -2  10  10        3.45       10.11      3.58 o 
  -1  10  10      104.69      101.32      7.10 o 
   0  10  10       12.64        6.92      2.59 o 
   1  10  10        7.20        4.99      4.67 o 
   2  10  10      250.24      254.29     10.71 o 
   3  10  10       26.16       30.61      5.63 o 
   4  10  10       13.51       19.58     11.72 o 
   5  10  10        1.25        4.03      4.63 o 
   6  10  10        0.36       -2.94      5.42 o 
   7  10  10        0.02        7.46      5.30 o 
  -9  11  10        0.98       -9.85      9.85 o 
  -8  11  10        0.24       -0.60      9.85 o 
  -7  11  10        2.49       18.86     10.84 o 
  -6  11  10        0.53       -4.21      4.21 o 
  -5  11  10        3.40       -4.62      4.62 o 
  -4  11  10       19.54       18.62      3.76 o 
  -3  11  10        0.11       -3.08      3.08 o 
  -2  11  10        0.28        3.12      3.33 o 
  -1  11  10       14.32        9.91      3.86 o 
   0  11  10        0.14        0.71      2.39 o 
   1  11  10      190.94      186.66      9.08 o 
   2  11  10       14.36       12.29      5.02 o 
   3  11  10       38.51       31.93      5.86 o 
   4  11  10       11.44       14.67      5.33 o 
   5  11  10        0.59        9.25      5.16 o 
   6  11  10       21.34       25.84      5.77 o 
   7  11  10        9.97        9.59      8.84 o 
  -8  12  10        5.32        7.90     10.57 o 
  -7  12  10        0.77       -8.52      8.71 o 
  -6  12  10        0.00        3.33      4.86 o 
  -5  12  10      215.79      255.78     12.38 o 
  -4  12  10        0.00       -3.55      3.92 o 
  -3  12  10       39.60       42.33      4.50 o 
  -2  12  10      196.71      198.75      8.65 o 
  -1  12  10       35.67       46.96      5.01 o 
   0  12  10       33.11       36.21      3.30 o 
   1  12  10        1.11       -4.20      4.20 o 
   2  12  10       11.03        9.09      5.04 o 
   3  12  10       22.87       21.06      5.60 o 
   4  12  10        5.46        5.23      4.81 o 
   5  12  10        1.33       -5.04      5.04 o 
   6  12  10        0.03       -4.99      4.99 o 
  -8  13  10       23.16       39.68     14.72 o 
  -7  13  10        1.27       -0.79     10.91 o 
  -6  13  10        1.64       16.32     11.15 o 
  -5  13  10       34.87       55.37      7.28 o 
  -4  13  10        0.03       -4.50      7.59 o 
  -3  13  10        8.09        2.62      4.19 o 
  -2  13  10       36.44       35.54      4.77 o 
  -1  13  10        6.26        8.48      4.80 o 
   0  13  10        4.03        5.14      6.41 o 
   1  13  10       40.38       45.02      6.26 o 
   2  13  10       54.33       57.64      8.59 o 
   3  13  10       25.72       31.17      7.95 o 
   4  13  10        1.79       -4.33      4.89 o 
   5  13  10        0.12        6.17      5.27 o 
   6  13  10        1.13        2.38      5.71 o 
  -7  14  10        9.57       17.04     12.12 o 
  -6  14  10       24.83       18.04     11.36 o 
  -5  14  10       42.37       63.22      7.74 o 
  -4  14  10        4.59       -3.16      5.80 o 
  -3  14  10        0.17       -0.58      5.47 o 
  -2  14  10        6.84        3.57      4.44 o 
  -1  14  10        6.10        6.18      7.65 o 
   0  14  10       15.68       15.80      5.59 o 
   1  14  10       41.58       39.17      6.09 o 
   2  14  10       26.35       19.52      7.61 o 
   3  14  10       12.57        4.56      7.60 o 
   4  14  10       24.31       22.11      6.31 o 
   5  14  10        1.40       -2.51      5.72 o 
  -7  15  10        4.29       -0.67     11.73 o 
  -6  15  10        0.33       -0.70     10.73 o 
  -5  15  10       31.49       32.37     12.63 o 
  -4  15  10       40.61       60.90     13.77 o 
  -3  15  10        1.79       -2.90      6.01 o 
  -2  15  10        3.76        5.64      7.43 o 
  -1  15  10       53.82       55.91      6.75 o 
   0  15  10        0.80        0.07      5.20 o 
   1  15  10       21.77       10.48      5.61 o 
   2  15  10        3.09       -2.56      6.26 o 
   3  15  10        0.01       -3.65      7.03 o 
   4  15  10        0.04        5.49     12.52 o 
   5  15  10        8.68       19.80      6.51 o 
  -6  16  10       15.17       24.64     13.35 o 
  -5  16  10        0.14       -8.36      9.89 o 
  -4  16  10        0.91        0.81     10.77 o 
  -3  16  10        8.73        8.02      7.13 o 
  -2  16  10        0.39        0.28      7.18 o 
  -1  16  10        3.69        3.09      5.00 o 
   0  16  10       62.72       75.13      7.75 o 
   1  16  10        3.73       12.25      7.60 o 
   2  16  10        6.44        9.79      8.03 o 
   3  16  10        3.67       -2.63      7.44 o 
   4  16  10        2.49       -0.35      7.88 o 
  -5  17  10       14.32       19.83     13.70 o 
  -4  17  10       15.96        4.30     11.87 o 
  -3  17  10       24.23        5.62     10.59 o 
  -2  17  10       14.10       11.92      7.48 o 
  -1  17  10        0.02       10.81      7.47 o 
   0  17  10        1.06       -5.23      5.23 o 
   1  17  10        0.34        5.82      7.29 o 
   2  17  10        0.40       -4.89      7.35 o 
   3  17  10        0.92       -6.61      7.86 o 
  -3  18  10        0.00       -9.75     11.49 o 
  -2  18  10        3.89      -10.03     10.03 o 
  -1  18  10        4.32        3.58     10.29 o 
   1  18  10       22.82       49.04     13.98 o 
   2  18  10        6.02       16.30     13.07 o 
 -10   1  11        0.03       -2.77      5.22 o 
  -9   1  11        2.03       -0.68      5.61 o 
  -8   1  11       84.55       72.48      7.13 o 
  -7   1  11       25.33       22.18      5.27 o 
  -6   1  11      195.37      181.16      5.94 o 
  -5   1  11      211.12      200.45      6.09 o 
  -4   1  11      109.83      103.19      4.45 o 
  -3   1  11      178.52      180.54      7.75 o 
  -2   1  11       31.13       36.77      2.64 o 
  -1   1  11       55.84       61.19      4.04 o 
   0   1  11     1533.38     1514.24     18.84 o 
   1   1  11        1.89        4.23      2.25 o 
   2   1  11      159.49      164.47      5.59 o 
   3   1  11      642.50      684.49     16.34 o 
   4   1  11       18.27        6.36      3.61 o 
   5   1  11       21.50       20.40      4.51 o 
   6   1  11        7.95        6.24      3.85 o 
   7   1  11       12.02       14.79      6.12 o 
   8   1  11        0.08       10.29      5.98 o 
 -10   2  11        0.02       -4.81      7.11 o 
  -9   2  11       38.28       43.30      6.31 o 
  -8   2  11      244.89      214.25     10.75 o 
  -7   2  11        7.03        6.59      3.72 o 
  -6   2  11      136.75      110.44      4.80 o 
  -5   2  11       16.04       15.33      2.88 o 
  -4   2  11     1025.86      957.68     14.81 o 
  -3   2  11      177.90      183.53      5.65 o 
  -2   2  11        3.51        1.23      2.17 o 
  -1   2  11      110.47      102.34      3.82 o 
   0   2  11       54.04       55.22      3.18 o 
   1   2  11       25.39       27.25      2.69 o 
   2   2  11      281.48      283.82      7.02 o 
   3   2  11       87.61       76.46      4.15 o 
   4   2  11       29.96       21.07      5.01 o 
   5   2  11        1.78        1.97      3.58 o 
   6   2  11        3.82        3.93      3.79 o 
   7   2  11        0.19        7.86      5.48 o 
   8   2  11        0.06        3.27      8.17 o 
 -10   3  11       29.48       18.55      9.15 o 
  -9   3  11        1.78       -0.90      4.66 o 
  -8   3  11        6.71        5.26      4.97 o 
  -7   3  11      105.20      116.01      7.87 o 
  -6   3  11       60.87       64.40      4.54 o 
  -5   3  11      162.38      153.84      8.54 o 
  -4   3  11      335.82      341.04      7.79 o 
  -3   3  11       37.62       37.82      3.19 o 
  -2   3  11        2.53        3.05      2.29 o 
  -1   3  11       49.27       47.68      5.29 o 
   0   3  11      249.43      227.26      6.61 o 
   1   3  11      276.68      294.19      6.36 o 
   2   3  11       69.07       71.20      6.32 o 
   3   3  11       31.52       27.85      3.18 o 
   4   3  11       19.93       18.98      3.86 o 
   5   3  11       33.46       49.69      4.83 o 
   6   3  11        5.71        4.38      4.36 o 
   7   3  11        5.49        8.32      5.86 o 
   8   3  11        4.18       -3.06      5.54 o 
 -10   4  11        0.57       -8.03      8.03 o 
  -9   4  11       27.26       41.05      5.89 o 
  -8   4  11       24.62       27.25      5.60 o 
  -7   4  11      150.11      138.12      9.15 o 
  -6   4  11       19.11       31.49      4.45 o 
  -5   4  11        1.17       -0.26      3.12 o 
  -4   4  11      466.90      437.19      9.06 o 
  -3   4  11        8.58        9.13      2.30 o 
  -2   4  11      194.13      220.60      6.12 o 
  -1   4  11       43.16       32.52      3.30 o 
   0   4  11       13.66       14.44      3.33 o 
   1   4  11      134.32      143.41      6.51 o 
   2   4  11      164.44      152.74      5.35 o 
   3   4  11       87.00       88.74      4.32 o 
   4   4  11        0.06        2.93      2.65 o 
   5   4  11       30.94       30.34      4.51 o 
   6   4  11       25.86       27.42      5.33 o 
   7   4  11        0.13        1.62      5.63 o 
   8   4  11        2.99       -3.25      5.92 o 
 -10   5  11        1.05        2.25      8.45 o 
  -9   5  11        4.56       19.51      9.45 o 
  -8   5  11        3.44       -4.09      4.09 o 
  -7   5  11       14.72       10.10      4.99 o 
  -6   5  11      275.77      267.15      8.94 o 
  -5   5  11       98.87       97.87      5.25 o 
  -4   5  11      721.41      696.62     14.10 o 
  -3   5  11      195.13      182.01      7.15 o 
  -2   5  11      293.78      294.72      7.11 o 
  -1   5  11      127.85      125.06      6.86 o 
   0   5  11        0.01       -2.85      2.85 o 
   1   5  11      331.09      331.35      9.32 o 
   2   5  11      288.17      285.39      8.67 o 
   3   5  11        1.08        0.74      3.62 o 
   4   5  11        6.23        3.01      2.56 o 
   5   5  11       28.08       25.99      4.44 o 
   6   5  11       22.41       30.45      5.57 o 
   7   5  11        2.95        7.92      5.04 o 
   8   5  11        0.03       -5.36      5.75 o 
 -10   6  11        0.56       -2.53      8.92 o 
  -9   6  11        8.52        8.96      8.80 o 
  -8   6  11       34.09       32.00      7.99 o 
  -7   6  11       20.03       38.00      5.78 o 
  -6   6  11       55.86       62.57      8.49 o 
  -5   6  11      538.67      513.94     11.49 o 
  -4   6  11       42.29       37.63      4.76 o 
  -3   6  11        7.00        9.82      3.22 o 
  -2   6  11        0.39        0.28      2.36 o 
  -1   6  11       10.22        5.15      2.42 o 
   0   6  11        4.53        2.43      2.95 o 
   1   6  11       23.62       14.47      4.26 o 
   2   6  11       27.74       28.40      4.26 o 
   3   6  11      133.03      123.55      6.35 o 
   4   6  11      457.98      422.35     11.28 o 
   5   6  11       75.02       79.60      6.82 o 
   6   6  11        4.60        7.43      4.76 o 
   7   6  11        9.06        6.39      5.01 o 
   8   6  11        9.25       14.15      6.44 o 
 -10   7  11        6.41        0.91      9.08 o 
  -9   7  11        5.66        2.97      9.47 o 
  -8   7  11       12.09       -0.81      4.18 o 
  -7   7  11        0.54       -1.81     11.82 o 
  -6   7  11       56.48       50.77     10.57 o 
  -5   7  11      225.99      245.80      7.95 o 
  -4   7  11      122.31      115.30      5.68 o 
  -3   7  11      166.75      180.32      6.90 o 
  -2   7  11      512.75      512.17      9.97 o 
  -1   7  11       12.42       12.19      2.72 o 
   0   7  11       28.55       25.62      3.32 o 
   1   7  11       14.58       15.60      4.40 o 
   2   7  11       17.79       20.92      4.22 o 
   3   7  11       49.87       42.54      4.77 o 
   4   7  11       16.09        6.03      4.04 o 
   5   7  11        9.89        3.52      4.76 o 
   6   7  11        2.11        1.89      4.52 o 
   7   7  11        1.30       -0.94      4.88 o 
   8   7  11        1.31        2.79      6.82 o 
  -9   8  11       49.57       48.18     12.42 o 
  -8   8  11       11.29       -1.39      8.55 o 
  -7   8  11       11.21       19.42      5.10 o 
  -6   8  11        3.18        7.05      4.92 o 
  -5   8  11        1.14        2.84      3.57 o 
  -4   8  11        1.34        0.58      3.28 o 
  -3   8  11      152.64      143.29      5.63 o 
  -2   8  11      450.46      426.24      9.03 o 
  -1   8  11       14.81        8.49      2.70 o 
   0   8  11       85.67       88.84      4.29 o 
   1   8  11       81.91       57.38      5.76 o 
   2   8  11       82.67       76.11      6.49 o 
   3   8  11       72.63       67.69      5.54 o 
   4   8  11       42.25       42.12      4.98 o 
   5   8  11        4.83        3.78      4.68 o 
   6   8  11       12.48       19.91      5.72 o 
   7   8  11        0.36       -4.34      5.04 o 
  -9   9  11        4.53        5.83     10.22 o 
  -8   9  11        1.10       16.32     10.33 o 
  -7   9  11       38.22       29.60      5.32 o 
  -6   9  11       11.01       12.09      5.24 o 
  -5   9  11        0.00        4.51      4.88 o 
  -4   9  11       43.75       51.99      5.22 o 
  -3   9  11      138.35      120.24      6.74 o 
  -2   9  11       90.14      104.88      5.75 o 
  -1   9  11       34.96       26.81      3.45 o 
   0   9  11        8.77        3.58      2.37 o 
   1   9  11      118.37      105.58      7.75 o 
   2   9  11      226.73      221.02     10.11 o 
   3   9  11       34.61       25.88      6.80 o 
   4   9  11        0.32       -1.17      3.66 o 
   5   9  11       76.53       79.56      6.95 o 
   6   9  11       13.09       19.31      5.81 o 
   7   9  11       22.03       23.28      6.07 o 
  -9  10  11        9.15        2.58     10.77 o 
  -8  10  11        0.49        7.24      9.99 o 
  -7  10  11        8.25        7.67      8.06 o 
  -6  10  11        8.73        1.87      7.31 o 
  -5  10  11       20.78        1.86      9.22 o 
  -4  10  11       31.28       28.15      4.12 o 
  -3  10  11       12.38        6.15      3.44 o 
  -2  10  11        4.24        8.14      3.61 o 
  -1  10  11       72.19       76.20      4.54 o 
   0  10  11        7.05        6.74      2.44 o 
   1  10  11        4.99       -2.11      4.46 o 
   2  10  11      183.07      174.81      9.32 o 
   3  10  11       35.05       36.68      4.86 o 
   4  10  11        9.20        7.07      6.05 o 
   5  10  11       23.15       24.29      6.89 o 
   6  10  11       30.73       43.99      6.64 o 
   7  10  11       16.83       30.88      7.81 o 
  -8  11  11        7.36       18.27     11.38 o 
  -7  11  11        3.46       -3.76      8.66 o 
  -6  11  11        3.37        2.12      5.11 o 
  -5  11  11       19.20       17.48      9.63 o 
  -4  11  11       32.64       44.42      5.64 o 
  -3  11  11        0.65       -0.42      3.39 o 
  -2  11  11        3.90        3.61      3.69 o 
  -1  11  11      107.14       90.67      4.49 o 
   0  11  11      156.50      159.80      5.34 o 
   1  11  11        5.02        3.87      6.64 o 
   2  11  11       16.67        9.61      4.98 o 
   3  11  11       17.14       11.00      5.30 o 
   4  11  11        2.15        6.35      5.01 o 
   5  11  11        2.40       10.44      6.87 o 
   6  11  11        8.37       17.03      8.44 o 
  -8  12  11        3.04        5.25     11.59 o 
  -7  12  11       41.20       54.20     13.86 o 
  -6  12  11        0.87       -2.20      4.89 o 
  -5  12  11        0.02        4.70      5.70 o 
  -4  12  11       28.49       30.67     16.77 o 
  -3  12  11        8.31        2.40      4.38 o 
  -2  12  11      208.23      224.14     10.05 o 
  -1  12  11       10.26       -0.92      3.15 o 
   0  12  11       14.17       21.23      5.22 o 
   1  12  11       29.08       26.06      5.81 o 
   2  12  11        2.25       -4.32      4.72 o 
   3  12  11       18.61       14.19      7.67 o 
   4  12  11       73.15       86.15      7.67 o 
   5  12  11        2.90       13.10      5.76 o 
   6  12  11        0.72        4.58      5.80 o 
  -7  13  11       37.18       53.08     14.70 o 
  -6  13  11       23.42       38.06      6.77 o 
  -5  13  11        0.04       -0.56      5.66 o 
  -4  13  11       15.79       15.32      6.16 o 
  -3  13  11        8.42       12.52      6.40 o 
  -2  13  11        5.57       -0.76      4.49 o 
  -1  13  11        4.10        3.03      4.80 o 
   0  13  11       27.15       30.04      5.67 o 
   1  13  11        0.98       -2.38      6.04 o 
   2  13  11        1.61       -4.53      4.53 o 
   3  13  11       31.46       28.92      8.23 o 
   4  13  11        1.10       -0.44      5.22 o 
   5  13  11       41.94       50.01      7.33 o 
   6  13  11        0.28        5.07      6.82 o 
  -7  14  11       17.03       22.78     12.66 o 
  -6  14  11       19.85       32.95     13.65 o 
  -5  14  11       10.26       10.17      6.47 o 
  -4  14  11        3.38        4.80      6.01 o 
  -3  14  11       35.99       25.25      7.06 o 
  -2  14  11       19.61       30.22      5.83 o 
  -1  14  11        7.32        9.30      5.23 o 
   0  14  11       71.43       74.85      7.26 o 
   1  14  11        3.74        4.45      5.41 o 
   2  14  11        0.21       -2.78      6.43 o 
   3  14  11       10.78        5.82      7.66 o 
   4  14  11        2.11        4.16      5.65 o 
   5  14  11        0.03        3.58      5.51 o 
  -6  15  11        4.59        8.36     11.63 o 
  -5  15  11        1.72       -6.10      6.10 o 
  -4  15  11        3.19       -3.07      9.29 o 
  -3  15  11        5.82       10.15      6.29 o 
  -2  15  11        4.75       11.30     13.46 o 
  -1  15  11       48.01       58.25      7.00 o 
   0  15  11       11.15        7.63      5.47 o 
   1  15  11       40.47       41.26      6.88 o 
   2  15  11        3.24        4.54      7.60 o 
   3  15  11        5.65       11.24      8.50 o 
   4  15  11        5.87       13.68      6.36 o 
  -5  16  11        9.19        8.10     12.05 o 
  -4  16  11       22.92       45.90     13.26 o 
  -3  16  11       39.60       37.69      8.37 o 
  -2  16  11       24.29       27.67      8.08 o 
  -1  16  11       21.86       29.34      8.20 o 
   0  16  11        0.48       -5.09      5.09 o 
   1  16  11        0.16       -2.90      7.04 o 
   2  16  11        1.27        8.39      8.30 o 
   3  16  11       21.13       17.81      8.81 o 
  -4  17  11        1.49        1.65     12.14 o 
  -3  17  11        1.30       -6.46      6.46 o 
  -2  17  11        6.01        3.18      7.52 o 
  -1  17  11        1.80        0.84      7.26 o 
   0  17  11        8.45        6.02      7.26 o 
   1  17  11        4.40       12.49     10.43 o 
   2  17  11        9.25       14.56      8.56 o 
  -2  18  11        0.67       10.98     10.75 o 
  -1  18  11       11.21        6.22      8.18 o 
   0  18  11       15.31       22.39     12.47 o 
 -10   0  12       68.40       86.38     11.54 o 
  -9   0  12       20.00       25.15      8.96 o 
  -8   0  12       56.86       65.46     10.52 o 
  -7   0  12      103.17       83.39     10.70 o 
  -6   0  12       32.59       31.82      5.49 o 
  -5   0  12      392.68      365.77     13.49 o 
  -4   0  12       91.09       92.21      5.84 o 
  -3   0  12      148.16      153.20      6.93 o 
  -2   0  12      212.46      222.71      8.36 o 
  -1   0  12      253.21      255.45      8.71 o 
   0   0  12       18.09       16.90      3.92 o 
   1   0  12      666.27      627.55     14.51 o 
   2   0  12      208.37      199.43      8.40 o 
   3   0  12      484.27      489.88     16.91 o 
   4   0  12      616.33      677.43     20.75 o 
   5   0  12        0.00       -4.31      5.02 o 
   6   0  12        4.15        3.12      5.62 o 
   7   0  12        0.38       -5.57      6.92 o 
   8   0  12        1.91       -2.44      8.36 o 
 -10   1  12        7.67       -5.50      5.62 o 
  -9   1  12       43.29       61.95      7.35 o 
  -8   1  12        0.04        3.40      8.56 o 
  -7   1  12       32.79       35.15      5.37 o 
  -6   1  12       13.25        9.23      3.20 o 
  -5   1  12       59.17       71.21      4.31 o 
  -4   1  12       28.51       25.96      3.30 o 
  -3   1  12       52.37       52.43      3.64 o 
  -2   1  12       16.68       17.56      2.64 o 
  -1   1  12      189.16      178.18      5.85 o 
   0   1  12        6.45        8.42      2.45 o 
   1   1  12      325.31      312.65      6.87 o 
   2   1  12      392.86      379.15      7.76 o 
   3   1  12       97.50      102.26      5.04 o 
   4   1  12       57.07       64.52      5.37 o 
   5   1  12       10.46       11.35      4.05 o 
   6   1  12       12.66        9.31      4.22 o 
   7   1  12        5.61        2.88     11.87 o 
   8   1  12        2.59        6.29      6.36 o 
 -10   2  12        0.40        5.36      8.55 o 
  -9   2  12       32.35       32.24      6.40 o 
  -8   2  12      168.90      166.05      9.89 o 
  -7   2  12       24.49       27.35      6.42 o 
  -6   2  12        0.06       -0.69      2.88 o 
  -5   2  12       80.44       83.63      4.39 o 
  -4   2  12      110.13      105.44      4.75 o 
  -3   2  12      370.13      349.12      7.98 o 
  -2   2  12      109.73      107.38      5.37 o 
  -1   2  12      132.19      119.85      4.99 o 
   0   2  12       13.93       12.25      2.71 o 
   1   2  12       80.97       74.77      3.84 o 
   2   2  12       51.74       46.86      3.94 o 
   3   2  12       15.22       18.14      3.43 o 
   4   2  12        9.21       13.46      4.18 o 
   5   2  12       13.67       18.69      4.40 o 
   6   2  12       50.82       57.06      6.15 o 
   7   2  12        4.38       -1.43      5.68 o 
   8   2  12        4.00        8.19      6.46 o 
 -10   3  12       30.39       40.94     10.82 o 
  -9   3  12        2.56       -0.64      5.24 o 
  -8   3  12        2.74       12.77      5.32 o 
  -7   3  12       67.93       59.78      6.92 o 
  -6   3  12      138.36      140.68      9.35 o 
  -5   3  12      124.06      136.78      5.41 o 
  -4   3  12      358.95      316.11      7.81 o 
  -3   3  12        0.01       -0.95      2.49 o 
  -2   3  12      144.47      146.72      5.25 o 
  -1   3  12        1.87        8.80      2.59 o 
   0   3  12      155.98      151.56      5.64 o 
   1   3  12      371.91      361.58      7.42 o 
   2   3  12       14.83       14.47      3.11 o 
   3   3  12       44.02       51.67      5.22 o 
   4   3  12      423.26      408.18      9.21 o 
   5   3  12       51.40       50.45      5.13 o 
   6   3  12        0.01       -2.33      4.47 o 
   7   3  12        1.75       -5.51      5.57 o 
   8   3  12        0.91        3.17      6.19 o 
 -10   4  12        7.27       12.12      9.22 o 
  -9   4  12       13.96       21.30      5.83 o 
  -8   4  12        7.43        0.31      4.80 o 
  -7   4  12        0.00       -4.08      4.55 o 
  -6   4  12       19.45       18.72      4.22 o 
  -5   4  12       61.35       56.99      4.01 o 
  -4   4  12       50.19       51.80      3.86 o 
  -3   4  12      718.22      695.17     12.22 o 
  -2   4  12       45.41       51.50      3.59 o 
  -1   4  12      352.43      363.67      8.11 o 
   0   4  12      202.61      208.83      6.61 o 
   1   4  12       43.47       44.99      3.91 o 
   2   4  12       14.86       10.15      2.96 o 
   3   4  12      194.03      213.06      6.37 o 
   4   4  12       16.72       16.77      3.31 o 
   5   4  12       59.37       64.84      5.65 o 
   6   4  12        0.01       -4.55      4.55 o 
   7   4  12        2.67        3.00      5.80 o 
   8   4  12        0.72       -5.27      5.76 o 
 -10   5  12        4.50        3.02      9.73 o 
  -9   5  12        1.95       -4.06      8.13 o 
  -8   5  12        0.13       -4.13      4.58 o 
  -7   5  12      139.08      156.51      9.64 o 
  -6   5  12        4.10        2.06      3.58 o 
  -5   5  12       65.14       51.70      4.56 o 
  -4   5  12      169.60      152.73      8.88 o 
  -3   5  12        4.42        0.76      2.61 o 
  -2   5  12       69.77       67.57      3.98 o 
  -1   5  12      140.69      134.74      5.46 o 
   0   5  12       32.89       36.01      4.18 o 
   1   5  12       12.67        8.75      3.15 o 
   2   5  12       17.88       15.16      4.58 o 
   3   5  12      391.01      385.78     10.86 o 
   4   5  12       23.73       20.36      6.29 o 
   5   5  12       67.79       79.98      5.99 o 
   6   5  12        8.55        8.12      5.02 o 
   7   5  12        0.12        9.31      5.33 o 
   8   5  12        0.88        3.62      6.62 o 
 -10   6  12        6.96        9.96     10.57 o 
  -9   6  12        1.72        7.87      9.66 o 
  -8   6  12        8.84        7.93      5.10 o 
  -7   6  12       15.48       13.69      5.62 o 
  -6   6  12       61.38       56.34      6.88 o 
  -5   6  12        7.21        8.14      3.84 o 
  -4   6  12      236.80      252.95      9.95 o 
  -3   6  12        2.27        2.68      2.60 o 
  -2   6  12        2.35       -2.17      2.49 o 
  -1   6  12       17.72       15.79      3.59 o 
   0   6  12       27.93       36.34      4.91 o 
   1   6  12       20.90       19.15      4.03 o 
   2   6  12       25.80       25.90      4.41 o 
   3   6  12       76.26       94.04      6.06 o 
   4   6  12      123.02      121.56      9.20 o 
   5   6  12        0.79        4.97      4.68 o 
   6   6  12        5.79        2.87      5.51 o 
   7   6  12        2.37       19.36      5.75 o 
  -9   7  12       39.83       70.36     13.77 o 
  -8   7  12        0.35       -0.61      4.81 o 
  -7   7  12        0.21        4.05      4.76 o 
  -6   7  12        0.00       -1.11      4.96 o 
  -5   7  12      143.17      138.03      7.18 o 
  -4   7  12        2.87        1.36      3.28 o 
  -3   7  12        0.94        4.19      2.76 o 
  -2   7  12      112.44       97.64      4.65 o 
  -1   7  12      148.63      130.69      5.11 o 
   0   7  12       35.68       39.30      5.34 o 
   1   7  12      149.12      136.57      7.82 o 
   2   7  12      200.12      171.15      9.22 o 
   3   7  12      197.30      168.44      7.61 o 
   4   7  12       19.85       35.44      5.94 o 
   5   7  12       17.82       29.65      5.68 o 
   6   7  12        2.65        8.35      5.38 o 
   7   7  12        9.16        9.29      5.78 o 
  -9   8  12        0.02       -4.46      9.66 o 
  -8   8  12        0.51        9.96      9.38 o 
  -7   8  12        2.30        7.18      5.00 o 
  -6   8  12       54.03       50.56      6.74 o 
  -5   8  12        1.87        4.95      3.72 o 
  -4   8  12      400.44      400.05     12.39 o 
  -3   8  12       32.31       32.14      4.45 o 
  -2   8  12      108.46      108.60      4.87 o 
  -1   8  12        3.82        4.80      2.73 o 
   0   8  12       76.94       76.01      5.64 o 
   1   8  12       21.29       24.84      5.40 o 
   2   8  12      103.13      103.03      6.39 o 
   3   8  12        8.39        9.15      4.18 o 
   4   8  12        3.89        6.88      4.27 o 
   5   8  12       52.53       63.24      7.03 o 
   6   8  12      100.09      105.02      8.20 o 
   7   8  12        1.78        0.40      5.67 o 
  -9   9  12        8.49       10.12     10.89 o 
  -8   9  12       33.97       20.30     10.64 o 
  -7   9  12        2.81       -4.30      7.08 o 
  -6   9  12        0.03       -1.90      5.39 o 
  -5   9  12       15.33       11.70      9.64 o 
  -4   9  12        0.84       -1.77      3.36 o 
  -3   9  12        6.80        8.79      3.70 o 
  -2   9  12       10.27       -0.38      2.80 o 
  -1   9  12        0.73       -2.57      2.57 o 
   0   9  12        0.37       -3.33      3.33 o 
   1   9  12        2.90        1.49      4.51 o 
   2   9  12       28.99       22.50      5.42 o 
   3   9  12      105.63      108.93      6.65 o 
   4   9  12        4.25        2.93      5.05 o 
   5   9  12       38.48       27.47      6.18 o 
   6   9  12       22.46       26.73      6.32 o 
   7   9  12       25.21       35.74      9.33 o 
  -8  10  12        6.79       -8.89      8.89 o 
  -7  10  12       11.52       24.65      7.73 o 
  -6  10  12       11.53       -0.53      5.07 o 
  -5  10  12       12.30       11.34      5.65 o 
  -4  10  12       50.66       66.40      7.70 o 
  -3  10  12       45.53       46.10      4.82 o 
  -2  10  12        4.46        5.72      2.76 o 
  -1  10  12        4.25        3.72      2.68 o 
   0  10  12        0.47       -3.35      3.35 o 
   1  10  12        0.42       -4.15      4.15 o 
   2  10  12       11.78       11.72      5.40 o 
   3  10  12        0.52        2.66      4.63 o 
   4  10  12        0.00       -2.96      4.81 o 
   5  10  12        0.59        1.13      5.44 o 
   6  10  12        1.00        1.43      5.62 o 
  -8  11  12       63.13       79.35     15.12 o 
  -7  11  12       12.04       13.10      5.65 o 
  -6  11  12        2.75       -1.90      5.15 o 
  -5  11  12        0.16       -4.99      5.16 o 
  -4  11  12        0.95       -1.45      5.65 o 
  -3  11  12        1.49        1.04      4.43 o 
  -2  11  12      192.74      180.69      7.02 o 
  -1  11  12        0.60        2.42      2.92 o 
   0  11  12        6.80        6.14      4.88 o 
   1  11  12       44.48       37.27      6.08 o 
   2  11  12       67.25       61.04      7.48 o 
   3  11  12        4.02        2.28      4.57 o 
   4  11  12        7.29        9.20      5.53 o 
   5  11  12        0.20       -5.24      5.24 o 
   6  11  12        3.49        6.60      6.09 o 
  -8  12  12       44.97       67.29     15.88 o 
  -7  12  12       10.50       21.04     12.59 o 
  -6  12  12        0.01       -3.25      5.51 o 
  -5  12  12       35.56       47.88      7.69 o 
  -4  12  12       71.79       82.08      8.60 o 
  -3  12  12        0.04       -4.06      4.06 o 
  -2  12  12       44.12       56.02     10.22 o 
  -1  12  12      121.74      137.91      8.44 o 
   0  12  12        0.87       -5.95      5.95 o 
   1  12  12       27.96       21.59      5.94 o 
   2  12  12        0.04        0.91      5.04 o 
   3  12  12        1.18        3.22      5.23 o 
   4  12  12        5.89       -5.18      5.18 o 
   5  12  12        4.46       11.13      5.87 o 
   6  12  12        0.04       -0.22      6.56 o 
  -7  13  12        0.71        7.18     12.17 o 
  -6  13  12       17.54        9.81     11.16 o 
  -5  13  12       32.76       35.10     10.31 o 
  -4  13  12       22.10       11.60      6.65 o 
  -3  13  12       12.11       17.30      9.08 o 
  -2  13  12       30.60       27.55      5.77 o 
  -1  13  12        1.56        0.54      5.72 o 
   0  13  12        8.74        4.38      5.31 o 
   1  13  12        7.53        4.67      4.99 o 
   2  13  12        7.33       -1.99      5.76 o 
   3  13  12        7.86        2.81      7.38 o 
   4  13  12        5.02        0.49      5.74 o 
   5  13  12        6.29       10.20      6.40 o 
  -6  14  12        6.39       14.71      6.82 o 
  -5  14  12       25.65       36.33      7.73 o 
  -4  14  12        1.53        2.62      6.24 o 
  -3  14  12        1.11       -0.80      6.38 o 
  -2  14  12        2.09        4.30      5.44 o 
  -1  14  12        1.81        7.05      6.79 o 
   0  14  12        5.94        1.35      5.38 o 
   1  14  12       36.35       35.88      6.87 o 
   2  14  12       41.41       66.88      9.81 o 
   3  14  12        0.21        4.95      8.23 o 
   4  14  12       27.64       24.78      6.90 o 
  -6  15  12        2.56      -11.12     11.12 o 
  -5  15  12        0.11        7.08      7.02 o 
  -4  15  12        0.04       -2.41      7.30 o 
  -3  15  12        6.65        7.04      7.00 o 
  -2  15  12       75.81      102.26     22.27 o 
  -1  15  12        0.04        1.07      5.54 o 
   0  15  12       33.51       30.52      6.48 o 
   1  15  12        2.99       10.07      7.72 o 
   2  15  12       25.37       28.81      9.02 o 
   3  15  12       43.16       41.64     11.82 o 
   4  15  12        8.98       -2.48     22.07 o 
  -5  16  12        0.94       -6.60      6.60 o 
  -4  16  12        0.05        1.46      6.88 o 
  -3  16  12       57.15       43.84      8.95 o 
  -2  16  12       39.59       45.29      8.67 o 
  -1  16  12        8.66       11.38      7.47 o 
   0  16  12       23.02       22.00      7.81 o 
   1  16  12       11.54       12.75      8.40 o 
   2  16  12        1.97        0.09      8.16 o 
   3  16  12        0.25        9.64     12.05 o 
  -3  17  12       11.36       12.24      8.14 o 
  -2  17  12        0.11       -3.68      8.41 o 
  -1  17  12        1.76        7.07      7.73 o 
   0  17  12       18.28       28.93     12.40 o 
   1  17  12       23.43       22.51      9.09 o 
 -10   1  13       12.35        8.81      6.28 o 
  -9   1  13       64.69       57.13      7.39 o 
  -8   1  13       23.35       17.68     10.02 o 
  -7   1  13        2.41       -1.99      6.05 o 
  -6   1  13       51.35       55.20      5.52 o 
  -5   1  13       92.03       86.76      4.70 o 
  -4   1  13      720.69      708.65     12.78 o 
  -3   1  13      218.58      193.67      5.83 o 
  -2   1  13        7.44        8.76      2.92 o 
  -1   1  13       35.88       45.14      3.88 o 
   0   1  13       54.16       60.19      3.77 o 
   1   1  13       45.42       61.39      3.94 o 
   2   1  13      248.20      255.94      6.93 o 
   3   1  13      330.06      322.61      8.50 o 
   4   1  13       10.24        6.06      4.26 o 
   5   1  13        1.33       -1.81      3.77 o 
   6   1  13        0.00       -0.96      4.56 o 
   7   1  13        0.59       11.15      9.07 o 
   8   1  13       10.11        6.94      6.81 o 
 -10   2  13       22.22       20.89      6.82 o 
  -9   2  13       15.03       22.17      6.37 o 
  -8   2  13        4.73        2.37      5.26 o 
  -7   2  13       46.27       46.07      6.88 o 
  -6   2  13        2.88        0.35      3.88 o 
  -5   2  13        2.83        0.58      2.79 o 
  -4   2  13      136.37      121.83      5.31 o 
  -3   2  13      304.05      301.26      7.77 o 
  -2   2  13      122.94      123.17      4.66 o 
  -1   2  13       51.23       52.13      4.08 o 
   0   2  13       31.48       33.22      3.67 o 
   1   2  13      201.27      182.20      5.65 o 
   2   2  13      741.65      750.67     12.06 o 
   3   2  13       44.24       43.68      4.11 o 
   4   2  13       39.39       33.63      4.03 o 
   5   2  13        1.66       -4.25      5.40 o 
   6   2  13        0.02        1.46      4.75 o 
   7   2  13        1.54       -1.48      9.81 o 
   8   2  13        0.02       -0.33      6.67 o 
 -10   3  13        3.31       -8.68      8.68 o 
  -9   3  13        1.42        3.39      6.90 o 
  -8   3  13        7.99       14.65      5.89 o 
  -7   3  13        4.58        5.19      5.54 o 
  -6   3  13       68.42       71.94      5.83 o 
  -5   3  13        8.56        4.49      2.91 o 
  -4   3  13      329.07      325.35      8.22 o 
  -3   3  13      147.18      144.93      6.22 o 
  -2   3  13       70.25       86.89      4.69 o 
  -1   3  13        7.99        9.30      3.17 o 
   0   3  13       99.93       95.44      5.15 o 
   1   3  13       64.49       57.91      3.79 o 
   2   3  13      108.44       87.20      4.30 o 
   3   3  13      277.62      292.55      8.03 o 
   4   3  13       25.37       21.97      5.08 o 
   5   3  13        4.05        9.53      4.28 o 
   6   3  13        3.18        5.22      5.10 o 
   7   3  13       14.74       12.38      7.90 o 
 -10   4  13        2.17       16.19     10.05 o 
  -9   4  13       12.60       22.33      6.14 o 
  -8   4  13       10.60       12.27      5.76 o 
  -7   4  13       73.95       69.79      7.46 o 
  -6   4  13       46.24       25.49      4.71 o 
  -5   4  13        2.15        4.53      3.19 o 
  -4   4  13       22.23       19.74      3.29 o 
  -3   4  13       46.77       47.39      3.84 o 
  -2   4  13       75.44       68.85      4.25 o 
  -1   4  13      111.34      102.61      5.93 o 
   0   4  13       65.82       67.28      4.47 o 
   1   4  13        0.25        0.80      3.50 o 
   2   4  13      329.45      325.71     10.06 o 
   3   4  13       96.88       91.64      4.77 o 
   4   4  13      214.09      229.85      8.91 o 
   5   4  13        8.25       11.98      4.33 o 
   6   4  13        9.12        1.23      5.00 o 
   7   4  13        0.01        9.15      6.37 o 
  -9   5  13        5.17       -5.02      9.01 o 
  -8   5  13        0.53        0.60      5.24 o 
  -7   5  13       16.25       30.47     13.50 o 
  -6   5  13        1.76       -6.83      8.08 o 
  -5   5  13       35.69       37.80      4.05 o 
  -4   5  13        6.79        7.83      3.29 o 
  -3   5  13       45.76       42.49      3.84 o 
  -2   5  13      293.46      278.59      7.57 o 
  -1   5  13       72.47       59.02      4.09 o 
   0   5  13       19.11       18.12      3.50 o 
   1   5  13      455.34      431.22     10.01 o 
   2   5  13        0.00       -3.67      3.67 o 
   3   5  13       45.95       41.03      5.85 o 
   4   5  13       33.62       28.34      4.97 o 
   5   5  13       61.35       48.28      9.62 o 
   6   5  13        1.09       -1.26      5.08 o 
   7   5  13        9.50       12.47      8.26 o 
  -9   6  13       15.90       -5.60      9.13 o 
  -8   6  13        2.32        3.96      5.42 o 
  -7   6  13        0.54        0.89      7.24 o 
  -6   6  13        1.30       -0.37      5.15 o 
  -5   6  13       18.52       13.86      3.56 o 
  -4   6  13       38.54       40.44      4.13 o 
  -3   6  13       92.20       84.26      4.57 o 
  -2   6  13      102.15       89.11      4.69 o 
  -1   6  13       49.43       51.10      4.79 o 
   0   6  13      496.69      500.47     12.39 o 
   1   6  13      128.40      121.68      5.75 o 
   2   6  13       50.25       42.78      6.82 o 
   3   6  13       24.58       27.02      4.90 o 
   4   6  13        0.78       -0.19      4.13 o 
   5   6  13       22.46       27.95      5.85 o 
   6   6  13        1.34       -1.13      5.05 o 
   7   6  13        0.57        7.37      6.59 o 
  -9   7  13        0.01        0.44      9.75 o 
  -8   7  13        0.99        3.79      5.36 o 
  -7   7  13        1.16       -0.31     10.43 o 
  -6   7  13       10.03       15.00      5.73 o 
  -5   7  13        8.70        7.00      4.10 o 
  -4   7  13        1.53       -0.99      2.65 o 
  -3   7  13        2.95        3.47      2.82 o 
  -2   7  13       12.64        7.64      2.92 o 
  -1   7  13       17.24       17.81      3.26 o 
   0   7  13        5.59        1.31      3.81 o 
   1   7  13        1.63       -1.96      3.09 o 
   2   7  13        4.30       -2.86      3.75 o 
   3   7  13       57.65       46.40      7.99 o 
   4   7  13      113.27      110.12      8.42 o 
   5   7  13        9.30        7.66      5.49 o 
   6   7  13        4.56       14.03      5.90 o 
   7   7  13       11.14       14.68      6.96 o 
  -9   8  13        0.28       -8.15      9.64 o 
  -8   8  13       11.47        9.87      5.45 o 
  -7   8  13        0.12        3.34      6.87 o 
  -6   8  13        5.36        0.15      5.03 o 
  -5   8  13       32.27       26.86      6.42 o 
  -4   8  13      111.75      118.28      6.81 o 
  -3   8  13       22.64       26.62      3.37 o 
  -2   8  13       31.41       31.67      3.56 o 
  -1   8  13       66.12       51.62      4.53 o 
   0   8  13       96.35       80.59      5.84 o 
   1   8  13       33.79       25.31      4.79 o 
   2   8  13        6.50       -0.74      3.95 o 
   3   8  13       14.34       15.16      4.59 o 
   4   8  13        4.87       -2.47      6.30 o 
   5   8  13       19.20       21.73      6.12 o 
   6   8  13       10.05       17.17      6.03 o 
   7   8  13        0.03        3.97      6.93 o 
  -9   9  13        0.05       -4.67     10.24 o 
  -8   9  13        6.97       17.28     11.36 o 
  -7   9  13        1.94        6.12      5.44 o 
  -6   9  13        1.65       -1.66      5.22 o 
  -5   9  13       64.48       78.73      8.07 o 
  -4   9  13      124.25      135.37      7.74 o 
  -3   9  13        0.91        4.83      2.96 o 
  -2   9  13        8.23        8.43      3.09 o 
  -1   9  13        8.80       14.07      3.15 o 
   0   9  13        3.92        0.93      3.72 o 
   1   9  13       17.81       15.06      5.33 o 
   2   9  13       34.97       40.48      5.15 o 
   3   9  13       13.58       13.17      4.66 o 
   4   9  13        0.37        6.15      5.31 o 
   5   9  13       24.29       29.97      6.55 o 
   6   9  13        4.02        2.35      5.96 o 
  -8  10  13       14.76       15.81     11.91 o 
  -7  10  13       11.01       11.08      6.11 o 
  -6  10  13        0.33       16.17      6.30 o 
  -5  10  13        0.52        3.25      7.60 o 
  -4  10  13      164.87      178.07      8.79 o 
  -3  10  13       40.87       47.24      8.54 o 
  -2  10  13        0.56       -4.21      4.21 o 
  -1  10  13       41.90       37.46      4.14 o 
   0  10  13        3.78       -2.59      4.63 o 
   1  10  13       12.09       10.44      5.39 o 
   2  10  13       11.84       28.88      6.16 o 
   3  10  13        2.46        1.05      4.37 o 
   4  10  13       16.35        2.98      5.61 o 
   5  10  13        0.00        0.11      5.31 o 
   6  10  13       17.65       15.13      7.41 o 
  -8  11  13        6.00       -0.74     10.08 o 
  -7  11  13        0.66        3.51     10.51 o 
  -6  11  13       63.54       90.33      8.92 o 
  -5  11  13       96.26       99.74      9.44 o 
  -4  11  13        3.09       -3.01      5.52 o 
  -3  11  13       22.14       21.90      5.72 o 
  -2  11  13       66.26       63.45      4.97 o 
  -1  11  13       56.31       45.25      6.28 o 
   0  11  13       23.98       19.53      5.71 o 
   1  11  13        1.96       -1.38      5.12 o 
   2  11  13        5.80        9.04      5.78 o 
   3  11  13       10.59        5.00      8.42 o 
   4  11  13        2.57        6.82      5.53 o 
   5  11  13        3.09        5.80      5.73 o 
  -7  12  13       83.05      106.84     16.95 o 
  -6  12  13        4.62        7.60      6.55 o 
  -5  12  13        0.06       -0.85      6.01 o 
  -4  12  13       90.05       78.23      9.17 o 
  -3  12  13       16.12        8.26      5.34 o 
  -2  12  13       34.07       36.29      6.08 o 
  -1  12  13       44.62       37.70      6.23 o 
   0  12  13        6.70        6.30      5.15 o 
   1  12  13       24.48       16.97      5.92 o 
   2  12  13       17.85       22.88      7.33 o 
   3  12  13       14.57       15.36      6.44 o 
   4  12  13       16.91       20.05      6.26 o 
   5  12  13        3.49        2.01      6.12 o 
  -7  13  13        0.01      -10.96     10.96 o 
  -6  13  13       56.57       77.61     14.56 o 
  -5  13  13        0.00        6.92      6.44 o 
  -4  13  13        1.69        2.83      6.23 o 
  -3  13  13        0.20        2.93      6.27 o 
  -2  13  13        0.14        2.97      4.97 o 
  -1  13  13       18.84       19.30      5.94 o 
   0  13  13        0.29        4.43      5.46 o 
   1  13  13       24.77       40.49      7.03 o 
   2  13  13        1.49       12.69     10.40 o 
   3  13  13       67.20       65.39      7.86 o 
   4  13  13        8.72       12.45      6.60 o 
  -6  14  13        4.22       -3.34      8.80 o 
  -5  14  13       17.78       13.96      8.57 o 
  -4  14  13        6.50       -2.79      6.31 o 
  -3  14  13       14.69       26.08      7.95 o 
  -2  14  13        7.96       12.05      7.28 o 
  -1  14  13        1.39        7.84      6.21 o 
   0  14  13        2.57        1.60      5.50 o 
   1  14  13        0.12        0.75      6.02 o 
   2  14  13        8.03       10.72      8.68 o 
   3  14  13       11.32        6.09      6.09 o 
   4  14  13        9.06       12.68      8.53 o 
  -5  15  13        8.98       -2.51      8.63 o 
  -4  15  13       26.91       28.31      7.94 o 
  -3  15  13        8.97       15.99      7.72 o 
  -2  15  13       19.70       13.63      7.75 o 
  -1  15  13        6.03        7.05      6.44 o 
   0  15  13        0.61        3.02      5.72 o 
   1  15  13       16.95       42.73      9.74 o 
   2  15  13        6.90        5.64      8.64 o 
   3  15  13        0.52        5.67      9.17 o 
  -4  16  13        0.28       -7.03      7.03 o 
  -3  16  13        2.48       -0.09     11.48 o 
  -2  16  13        2.11       20.27      8.11 o 
  -1  16  13        7.97        5.18      7.56 o 
   0  16  13       31.84       29.25      7.40 o 
   1  16  13       23.17       53.99     24.20 o 
   2  16  13        1.35        0.33     10.73 o 
  -2  17  13       24.09       44.49     14.81 o 
  -1  17  13        0.22       -9.01      9.01 o 
 -10   0  14      177.07      224.04     18.07 o 
  -9   0  14       37.89       28.86      9.94 o 
  -8   0  14        1.05       -6.06      7.76 o 
  -7   0  14       21.01       25.51      9.32 o 
  -6   0  14       19.05        8.68      5.58 o 
  -5   0  14      240.40      216.93     11.34 o 
  -4   0  14     1643.65     1579.92     31.37 o 
  -3   0  14      312.99      323.27     11.13 o 
  -2   0  14       70.52       51.87      6.88 o 
  -1   0  14        1.29       -3.93      3.93 o 
   0   0  14      821.41      787.23     17.96 o 
   1   0  14       35.96       38.38      5.35 o 
   2   0  14      100.38      102.88      9.48 o 
   3   0  14       79.85       87.17      6.65 o 
   4   0  14       91.35      103.56      7.07 o 
   5   0  14        2.40       -1.60      6.01 o 
   6   0  14       12.24       17.86      9.45 o 
   7   0  14        3.82       -2.65      8.34 o 
 -10   1  14        0.04        6.07      6.78 o 
  -9   1  14        3.65        1.89      5.72 o 
  -8   1  14       20.27       16.05      6.25 o 
  -7   1  14        5.47        2.95      5.60 o 
  -6   1  14        0.07       -1.67      4.52 o 
  -5   1  14        3.50        5.80      3.45 o 
  -4   1  14       66.32       68.47      4.15 o 
  -3   1  14      115.66      108.19      4.75 o 
  -2   1  14      156.26      142.74      5.86 o 
  -1   1  14      383.48      377.15      9.11 o 
   0   1  14      213.47      200.35      6.24 o 
   1   1  14     1148.06     1103.13     16.01 o 
   2   1  14      195.54      188.69      6.12 o 
   3   1  14       82.96       71.61      4.36 o 
   4   1  14        0.97       -3.28      3.28 o 
   5   1  14        0.03       -0.27      4.28 o 
   6   1  14        0.00       -3.89      5.80 o 
   7   1  14        0.00       11.27      6.95 o 
 -10   2  14      120.02      151.24     16.42 o 
  -9   2  14       11.38       16.90      6.49 o 
  -8   2  14       51.79       53.29      9.67 o 
  -7   2  14        7.56       10.59      8.26 o 
  -6   2  14      208.77      197.19      8.92 o 
  -5   2  14       39.74       27.13      4.15 o 
  -4   2  14      104.28      103.42      5.11 o 
  -3   2  14      556.90      568.85     16.80 o 
  -2   2  14      110.67      111.06      4.78 o 
  -1   2  14        0.61       -2.95      2.95 o 
   0   2  14      832.60      812.38     14.60 o 
   1   2  14      210.84      178.95      5.92 o 
   2   2  14      215.85      206.84      6.29 o 
   3   2  14       95.63      102.12      4.86 o 
   4   2  14       21.23       30.29      6.08 o 
   5   2  14        4.58        5.67      4.41 o 
   6   2  14        0.98        7.20      5.34 o 
   7   2  14        2.65        0.36      6.48 o 
  -9   3  14       10.22       18.03      6.27 o 
  -8   3  14       63.94       73.61      8.09 o 
  -7   3  14        6.39       -1.37      5.44 o 
  -6   3  14       12.61       16.37      4.82 o 
  -5   3  14       28.92       30.34      4.16 o 
  -4   3  14      290.41      280.53      9.51 o 
  -3   3  14       33.26       33.65      4.29 o 
  -2   3  14       56.69       47.36      3.74 o 
  -1   3  14      451.56      406.17      9.90 o 
   0   3  14      135.68      128.15      5.99 o 
   1   3  14        0.17        1.65      3.38 o 
   2   3  14        0.04       -3.10      4.67 o 
   3   3  14       40.19       56.04      4.57 o 
   4   3  14        9.37        9.42      4.50 o 
   5   3  14       24.84       28.12      5.12 o 
   6   3  14        2.71        0.77      5.21 o 
   7   3  14        0.37       -1.54      6.21 o 
  -9   4  14        1.24        2.61      5.86 o 
  -8   4  14       42.30       50.11     15.49 o 
  -7   4  14       21.61       23.27      6.30 o 
  -6   4  14       12.01        9.86      7.84 o 
  -5   4  14      156.98      148.80      6.62 o 
  -4   4  14       52.96       46.58      4.61 o 
  -3   4  14      242.12      214.01      7.00 o 
  -2   4  14      219.42      193.58      7.54 o 
  -1   4  14       58.76       60.90      4.72 o 
   0   4  14      110.14       98.15      6.16 o 
   1   4  14        1.81       -1.97      3.25 o 
   2   4  14        0.41        1.15      3.36 o 
   3   4  14        0.79       -3.83      3.83 o 
   4   4  14       20.02       24.43      4.95 o 
   5   4  14       14.10       17.18      5.59 o 
   6   4  14        7.66        4.67      5.43 o 
   7   4  14        0.36        6.11      6.86 o 
  -9   5  14       42.29       55.05      7.80 o 
  -8   5  14        0.62       -2.60      6.53 o 
  -7   5  14        7.84       13.09     11.67 o 
  -6   5  14        3.97        8.86      5.76 o 
  -5   5  14       65.85       65.69      6.55 o 
  -4   5  14       10.89       10.19      3.63 o 
  -3   5  14        9.39       12.09      3.29 o 
  -2   5  14       21.58       25.70      3.65 o 
  -1   5  14       32.39       28.75      4.43 o 
   0   5  14        7.12        3.79      3.62 o 
   1   5  14        3.63        2.91      3.84 o 
   2   5  14       20.27       12.30      3.84 o 
   3   5  14       21.54       22.23      4.95 o 
   4   5  14        4.19       12.45      4.53 o 
   5   5  14        2.92       -4.20      6.38 o 
   6   5  14        0.21       -3.17      5.25 o 
   7   5  14        0.42        0.22      6.56 o 
  -9   6  14        8.03       13.68     10.80 o 
  -8   6  14        0.10        1.96     18.31 o 
  -7   6  14       29.61       25.92     12.09 o 
  -6   6  14       40.31       47.71      7.23 o 
  -5   6  14       61.25       76.74      6.53 o 
  -4   6  14      137.95      119.88      8.53 o 
  -3   6  14      178.14      160.39      6.17 o 
  -2   6  14       39.27       31.23      3.70 o 
  -1   6  14       22.28       32.56      3.69 o 
   0   6  14      190.47      186.76      8.23 o 
   1   6  14        4.13        2.16      3.39 o 
   2   6  14       32.75       31.00      4.81 o 
   3   6  14       15.02       15.82      4.81 o 
   4   6  14        0.06       -4.14      4.14 o 
   5   6  14       22.41       18.28      6.06 o 
   6   6  14        8.44       11.69      5.89 o 
  -9   7  14       47.47       50.25     13.61 o 
  -8   7  14        4.92       -4.02      5.63 o 
  -7   7  14       16.41       10.43      6.31 o 
  -6   7  14       26.02       25.39      8.24 o 
  -5   7  14        6.89        6.69      4.47 o 
  -4   7  14        2.45        4.36      3.50 o 
  -3   7  14        0.22       -0.77      3.95 o 
  -2   7  14       75.77       85.49      4.85 o 
  -1   7  14      442.92      418.50      9.66 o 
   0   7  14        3.72        1.44      3.80 o 
   1   7  14      119.62      106.03      5.79 o 
   2   7  14        9.92       17.04      4.79 o 
   3   7  14       12.68       12.45      4.67 o 
   4   7  14        0.18        1.10      4.36 o 
   5   7  14        0.36       -3.90      5.88 o 
   6   7  14        0.19        0.92      5.52 o 
  -8   8  14        1.17        8.73     12.79 o 
  -7   8  14        0.63       -5.69      5.69 o 
  -6   8  14       13.69       18.34      7.88 o 
  -5   8  14        2.31        7.37      5.84 o 
  -4   8  14       61.59       54.20      7.57 o 
  -3   8  14       38.66       38.26      4.55 o 
  -2   8  14      206.16      212.30      7.04 o 
  -1   8  14        6.45        6.07      3.15 o 
   0   8  14      108.69      120.17     10.29 o 
   1   8  14        0.26       -0.60      3.39 o 
   2   8  14       17.88       24.64      4.94 o 
   3   8  14        0.32       -1.69      4.25 o 
   4   8  14        2.24       -1.77      5.38 o 
   5   8  14        0.05        4.25      5.80 o 
   6   8  14        6.61        4.27      6.11 o 
  -8   9  14        2.04       -5.04     10.10 o 
  -7   9  14        5.92        7.02     11.00 o 
  -6   9  14       10.93        2.56      5.90 o 
  -5   9  14       62.58       71.03     14.05 o 
  -4   9  14       59.65       75.24     10.01 o 
  -3   9  14        5.08        5.81      5.05 o 
  -2   9  14        0.20       -3.06      3.06 o 
  -1   9  14       77.38       69.23      4.97 o 
   0   9  14        0.01       -4.85      4.85 o 
   1   9  14       62.88       63.73      7.50 o 
   2   9  14        2.39        3.48      4.38 o 
   3   9  14       11.02        3.66      4.45 o 
   4   9  14        2.02        2.72      5.64 o 
   5   9  14       16.04        7.03      6.15 o 
   6   9  14        2.52        2.60      6.13 o 
  -8  10  14        4.69       -4.64      9.89 o 
  -7  10  14        0.13       -2.65      6.06 o 
  -6  10  14        1.45        6.57      6.40 o 
  -5  10  14       26.29       33.69      9.35 o 
  -4  10  14       25.26       31.63      5.26 o 
  -3  10  14       28.42       20.88      4.04 o 
  -2  10  14        3.90       -0.04      4.64 o 
  -1  10  14       51.03       46.45      6.50 o 
   0  10  14       59.85       63.23      7.14 o 
   1  10  14       41.11       39.77      6.42 o 
   2  10  14       19.55       10.73      4.85 o 
   3  10  14        9.79       16.86      5.94 o 
   4  10  14        5.44       12.36      5.76 o 
   5  10  14        0.50        0.66      6.05 o 
  -7  11  14       10.22        7.61     23.22 o 
  -6  11  14       77.61       96.43      9.68 o 
  -5  11  14       21.32       12.90      6.90 o 
  -4  11  14       10.54        4.46      3.92 o 
  -3  11  14      142.14      153.14      8.87 o 
  -2  11  14       21.12       24.67      5.88 o 
  -1  11  14        4.36       -2.42      4.58 o 
   0  11  14        1.53        7.65      5.45 o 
   1  11  14       31.57       35.77      6.82 o 
   2  11  14       13.43       19.54      5.25 o 
   3  11  14        3.21        0.04     10.00 o 
   4  11  14        9.46       13.14      6.32 o 
   5  11  14        1.95        4.71      6.13 o 
  -7  12  14       22.87       27.61     13.70 o 
  -6  12  14        5.89       11.32      6.93 o 
  -5  12  14       12.28       21.90      7.55 o 
  -4  12  14       11.65       16.53      7.05 o 
  -3  12  14       90.17      104.72     10.30 o 
  -2  12  14        6.65        7.04      5.43 o 
  -1  12  14       19.32       15.04      5.76 o 
   0  12  14       25.55       38.20      7.07 o 
   1  12  14        0.00        3.01      8.40 o 
   2  12  14       23.18       19.33      8.61 o 
   3  12  14        1.95        0.53      5.80 o 
   4  12  14        0.02        8.80      6.57 o 
  -6  13  14       22.55       37.64      8.21 o 
  -5  13  14        0.74        5.33      7.24 o 
  -4  13  14       25.21       36.48     14.32 o 
  -3  13  14       31.95       29.16      7.77 o 
  -2  13  14        5.69        8.19      5.67 o 
  -1  13  14        3.94        3.83      5.49 o 
   0  13  14        0.06        3.86      6.41 o 
   1  13  14       17.67       29.30      6.99 o 
   2  13  14        5.82        0.66     11.38 o 
   3  13  14        4.72       -3.13      5.84 o 
   4  13  14        0.02       -0.96      6.13 o 
  -5  14  14       34.09       56.81      9.24 o 
  -4  14  14       26.72       41.03     10.72 o 
  -3  14  14       10.55       13.58      7.51 o 
  -2  14  14        2.27       17.69      8.82 o 
  -1  14  14       15.25       17.90      6.36 o 
   0  14  14        0.19        9.19      5.93 o 
   1  14  14        0.06       -5.41      7.92 o 
   2  14  14       30.82       27.47     14.81 o 
   3  14  14        6.97       -3.42      5.87 o 
  -4  15  14        0.13       -6.08      6.94 o 
  -3  15  14        4.42       12.70      7.64 o 
  -2  15  14        2.69       12.45      7.68 o 
  -1  15  14       11.69       11.35      7.87 o 
   0  15  14        0.01        7.83      6.38 o 
   1  15  14       13.35       31.90      9.64 o 
   2  15  14        2.85        9.06      8.78 o 
  -3  16  14       27.11       38.01     14.79 o 
  -2  16  14        1.90       -2.49      7.87 o 
  -1  16  14        4.35        2.93     13.39 o 
   0  16  14        8.99       12.78      9.58 o 
  -9   1  15       48.83       86.64      9.46 o 
  -8   1  15       23.64       38.76      7.48 o 
  -7   1  15        1.37       -0.64      4.09 o 
  -6   1  15       10.98       13.28      4.03 o 
  -5   1  15       30.07       27.84      4.54 o 
  -4   1  15       47.50       51.16      4.05 o 
  -3   1  15      359.45      372.59      9.86 o 
  -2   1  15       46.55       35.36      4.84 o 
  -1   1  15      147.60      161.54      6.60 o 
   0   1  15       26.22       29.97      4.14 o 
   1   1  15       77.34       88.94      6.85 o 
   2   1  15      130.13      111.19      5.86 o 
   3   1  15        1.95       -2.95      2.95 o 
   4   1  15        8.49       11.32      4.08 o 
   5   1  15       57.26       57.86      6.17 o 
   6   1  15        3.97       21.56      9.18 o 
   7   1  15        9.94       17.40      7.56 o 
  -9   2  15        8.84        9.39      6.77 o 
  -8   2  15        9.98       15.63      6.56 o 
  -7   2  15        1.29        0.50      5.46 o 
  -6   2  15       26.58       39.99      5.98 o 
  -5   2  15       27.55       32.63      8.27 o 
  -4   2  15      260.39      240.96      8.00 o 
  -3   2  15      540.04      489.00     10.95 o 
  -2   2  15        0.00        2.01      4.08 o 
  -1   2  15      308.92      292.00      9.33 o 
   0   2  15      223.54      251.68      8.12 o 
   1   2  15        0.07        0.30      2.91 o 
   2   2  15        5.51       15.26      3.32 o 
   3   2  15       67.86       66.90      4.39 o 
   4   2  15        0.48       -2.01      4.27 o 
   5   2  15        2.80        2.54      5.09 o 
   6   2  15        0.73        7.63      6.75 o 
   7   2  15        3.80       -5.37      6.35 o 
  -9   3  15       12.49        4.81      6.99 o 
  -8   3  15        1.17        1.10      6.24 o 
  -7   3  15        4.78       10.59      6.16 o 
  -6   3  15        0.05       -3.12      4.21 o 
  -5   3  15      101.54      111.43      7.55 o 
  -4   3  15       10.67       15.37      3.87 o 
  -3   3  15       99.16       89.04      5.12 o 
  -2   3  15       23.18       20.60      3.42 o 
  -1   3  15       92.00      107.17      5.79 o 
   0   3  15       37.66       36.45      4.38 o 
   1   3  15        9.88        9.36      3.74 o 
   2   3  15        2.95        3.25      3.01 o 
   3   3  15        2.66       -3.45      3.45 o 
   4   3  15       49.77       63.86      6.22 o 
   5   3  15        6.37       12.66      5.83 o 
   6   3  15        3.27        6.24      5.91 o 
  -9   4  15       14.16       18.87      7.13 o 
  -8   4  15       21.13       37.34      7.90 o 
  -7   4  15        7.37        0.34      5.82 o 
  -6   4  15       55.46       64.03      8.00 o 
  -5   4  15       82.62       77.85      6.74 o 
  -4   4  15      154.50      146.87      6.86 o 
  -3   4  15      121.18      136.79      6.60 o 
  -2   4  15      774.42      771.65     13.36 o 
  -1   4  15        0.26       -3.30      3.30 o 
   0   4  15       29.47       35.98      4.21 o 
   1   4  15       10.20        4.39      3.64 o 
   2   4  15       11.45       12.56      3.91 o 
   3   4  15       30.20       23.97      5.42 o 
   4   4  15       10.05        5.03      5.62 o 
   5   4  15        9.52        0.31      6.50 o 
   6   4  15        0.62       -4.76      5.89 o 
  -9   5  15        6.35        7.88      6.62 o 
  -8   5  15        3.43        2.64      6.08 o 
  -7   5  15        0.49        2.41      6.05 o 
  -6   5  15        4.51        1.17      5.91 o 
  -5   5  15        0.09        0.00      4.46 o 
  -4   5  15       14.94       12.00      3.82 o 
  -3   5  15      286.27      274.76     10.13 o 
  -2   5  15       33.22       35.20      4.07 o 
  -1   5  15      796.49      777.40     14.98 o 
   0   5  15        9.10        4.24      3.65 o 
   1   5  15       45.82       49.46      4.73 o 
   2   5  15        0.25       -3.02      3.43 o 
   3   5  15       20.60       18.00      4.99 o 
   4   5  15       22.64       25.37      5.25 o 
   5   5  15        2.11        3.07      7.08 o 
   6   5  15        0.02       -5.49      5.49 o 
  -9   6  15        4.10        7.55     10.91 o 
  -8   6  15       10.75       23.38      7.02 o 
  -7   6  15        1.17       -4.76     14.56 o 
  -6   6  15        0.06        7.70      8.35 o 
  -5   6  15       83.25       73.26      6.91 o 
  -4   6  15        0.07        0.59      3.50 o 
  -3   6  15        0.96        2.55      3.32 o 
  -2   6  15      274.87      260.54      7.98 o 
  -1   6  15        6.67        3.04      4.06 o 
   0   6  15       56.10       53.14      4.86 o 
   1   6  15       30.78       22.84      4.34 o 
   2   6  15       17.43       12.16      3.96 o 
   3   6  15        1.57        4.17      4.48 o 
   4   6  15        7.13        3.35      4.80 o 
   5   6  15        8.33        8.55      6.11 o 
   6   6  15        2.33       -0.41      5.69 o 
  -8   7  15       56.66       84.97      8.95 o 
  -7   7  15        2.64        2.90     10.89 o 
  -6   7  15        2.48        0.28      6.31 o 
  -5   7  15        1.75       -4.15      7.57 o 
  -4   7  15       34.67       38.45      4.66 o 
  -3   7  15      494.84      503.90     12.47 o 
  -2   7  15       61.10       60.39      5.11 o 
  -1   7  15        0.96       -4.56      4.56 o 
   0   7  15        3.23       -3.25      3.25 o 
   1   7  15        0.00       -1.80      4.25 o 
   2   7  15        5.60        3.82      4.52 o 
   3   7  15        6.42        8.95      4.85 o 
   4   7  15        2.40       -5.59      5.59 o 
   5   7  15        0.03        5.86      5.98 o 
   6   7  15        0.01        7.13      6.35 o 
  -8   8  15        7.02       -3.05      6.97 o 
  -7   8  15       37.80       23.70     10.84 o 
  -6   8  15        1.98       -5.96      5.96 o 
  -5   8  15       36.24       29.16     10.40 o 
  -4   8  15        6.35       10.17      3.87 o 
  -3   8  15      234.86      258.47     10.29 o 
  -2   8  15        3.47        7.16      3.70 o 
  -1   8  15       30.85       20.73      5.74 o 
   0   8  15       25.57       24.93      6.10 o 
   1   8  15       40.95       44.10      5.62 o 
   2   8  15        4.20       -0.87      4.34 o 
   3   8  15        0.01       -2.76      4.33 o 
   4   8  15        3.79        2.22      5.46 o 
   5   8  15        0.55        3.32      6.05 o 
  -8   9  15        3.76       -9.92      9.92 o 
  -7   9  15        0.01       -6.83      6.83 o 
  -6   9  15       45.72       44.48      8.23 o 
  -5   9  15       39.84       43.55      8.34 o 
  -4   9  15      188.96      215.48      8.28 o 
  -3   9  15        0.01        0.79      3.55 o 
  -2   9  15       22.65       17.96      3.96 o 
  -1   9  15        3.49        9.66      5.31 o 
   0   9  15        0.07        1.50      6.61 o 
   1   9  15        9.81       12.77      6.08 o 
   2   9  15       10.55       14.49      4.95 o 
   3   9  15        0.55       -3.21      4.47 o 
   4   9  15        1.35       -4.55      5.68 o 
   5   9  15        1.88       -7.31      7.31 o 
  -7  10  15       15.82       18.00      7.12 o 
  -6  10  15       26.15       32.66     11.31 o 
  -5  10  15        0.83       -3.49      9.31 o 
  -4  10  15        1.09        0.63      4.13 o 
  -3  10  15       11.79       -0.38      5.80 o 
  -2  10  15       50.30       52.08      9.95 o 
  -1  10  15        0.31       -4.35      4.35 o 
   0  10  15        0.01       -4.90      4.90 o 
   1  10  15        0.00        1.53      5.48 o 
   2  10  15        2.44        1.35      4.63 o 
   3  10  15        0.37        5.76      5.99 o 
   4  10  15        0.45        1.81      6.37 o 
   5  10  15        2.12        4.07      6.14 o 
  -7  11  15        5.95        8.22      6.99 o 
  -6  11  15       27.06       27.47     12.41 o 
  -5  11  15        4.19       20.65      8.09 o 
  -4  11  15       91.03       99.83     10.13 o 
  -3  11  15       58.08       69.51     10.06 o 
  -2  11  15        0.30        2.77      5.27 o 
  -1  11  15        0.01       -3.59      5.19 o 
   0  11  15        3.27        2.96      8.61 o 
   1  11  15        7.85        7.30      6.15 o 
   2  11  15        9.44        2.27      4.93 o 
   3  11  15        1.23       -2.05      5.86 o 
   4  11  15       12.13        7.28      6.54 o 
  -6  12  15        0.73       -1.79      6.70 o 
  -5  12  15      114.42      119.75     10.97 o 
  -4  12  15       13.55        8.59      9.60 o 
  -3  12  15        6.76       11.03      7.13 o 
  -2  12  15        5.23        9.92      9.20 o 
  -1  12  15        5.85        5.76      5.62 o 
   0  12  15       43.02       56.71      7.48 o 
   1  12  15        0.48        5.67      6.16 o 
   2  12  15        6.76        7.42      6.04 o 
   3  12  15        0.35       -4.67      6.10 o 
   4  12  15        1.10        9.91      7.87 o 
  -5  13  15       83.53      100.61     10.73 o 
  -4  13  15       10.84        4.49      9.69 o 
  -3  13  15       22.35       20.91      8.05 o 
  -2  13  15       12.60       23.26      8.29 o 
  -1  13  15       19.12       23.08      6.51 o 
   0  13  15        5.68       12.23      6.49 o 
   1  13  15        0.05        1.84      6.37 o 
   2  13  15        2.00       -5.50      5.50 o 
   3  13  15        7.22        4.23      6.43 o 
  -5  14  15        9.89       27.73     13.82 o 
  -4  14  15        0.00        0.66      7.53 o 
  -3  14  15       11.33       10.10      7.72 o 
  -2  14  15       14.83       24.78      8.64 o 
  -1  14  15        2.01       -2.27      5.99 o 
   0  14  15        2.06        0.30      5.82 o 
   1  14  15        1.72       15.82      9.01 o 
   2  14  15        1.44       -3.40      8.64 o 
  -3  15  15       14.40       28.02      8.77 o 
  -2  15  15        0.31       -7.12      7.12 o 
  -1  15  15        1.33        3.28      7.74 o 
   0  15  15        0.29        6.48      6.67 o 
   1  15  15        3.75       13.86     12.98 o 
  -9   0  16        0.00       -0.12      9.43 o 
  -8   0  16       26.82       37.53     11.45 o 
  -7   0  16        0.96       12.21      9.29 o 
  -6   0  16       19.36       30.51      6.86 o 
  -5   0  16       47.61       58.26      7.91 o 
  -4   0  16      438.82      436.42     16.75 o 
  -3   0  16        5.35       14.65     12.83 o 
  -2   0  16       60.41       60.79     14.90 o 
  -1   0  16      140.30      142.41     10.82 o 
   0   0  16      475.52      470.90     13.94 o 
   1   0  16        8.39        2.92      4.54 o 
   2   0  16        4.92       10.32      4.81 o 
   3   0  16       21.61       31.66      7.74 o 
   4   0  16       33.40       41.10      8.39 o 
   5   0  16       49.74       62.66      9.55 o 
   6   0  16        4.51       11.33     10.73 o 
  -9   1  16        2.25       -8.39      8.39 o 
  -8   1  16        2.62        4.46      6.66 o 
  -7   1  16       41.91       42.62      7.92 o 
  -6   1  16        2.64        5.31      4.07 o 
  -5   1  16      134.31      135.89      7.11 o 
  -4   1  16       16.89       22.86      6.48 o 
  -3   1  16       41.99       41.48      4.45 o 
  -2   1  16       36.36       38.09      5.09 o 
  -1   1  16        0.82        1.02      3.49 o 
   0   1  16       41.64       42.51      4.14 o 
   1   1  16        2.80       -3.08      3.08 o 
   2   1  16       21.26       20.05      3.59 o 
   3   1  16        0.01       -3.66      3.66 o 
   4   1  16        7.51        2.32      4.69 o 
   5   1  16        0.37        7.44      5.26 o 
   6   1  16        0.45        3.71      8.43 o 
  -9   2  16        0.81        3.24      6.95 o 
  -8   2  16        5.18        8.00      6.62 o 
  -7   2  16        2.92        2.53      6.23 o 
  -6   2  16       38.61       45.19      5.18 o 
  -5   2  16       16.27       23.09      5.54 o 
  -4   2  16        1.13       -3.92      3.92 o 
  -3   2  16       59.53       55.58      4.74 o 
  -2   2  16        8.13        9.18      4.35 o 
  -1   2  16       65.78       57.65      4.90 o 
   0   2  16       47.12       48.29      4.81 o 
   1   2  16       15.04       15.11      3.47 o 
   2   2  16        0.00       -2.05      3.03 o 
   3   2  16       23.70       24.49      4.49 o 
   4   2  16       23.73       27.44      4.74 o 
   5   2  16       18.82        9.71      6.22 o 
   6   2  16        0.79       -0.21      6.82 o 
  -9   3  16       26.64       20.73      7.59 o 
  -8   3  16       52.13       42.90      8.27 o 
  -7   3  16       22.17       21.34      7.86 o 
  -6   3  16       17.55       13.75     13.69 o 
  -5   3  16        0.60        3.07      4.72 o 
  -4   3  16       51.48       58.33      5.60 o 
  -3   3  16      141.87      134.71      6.12 o 
  -2   3  16        0.24        4.88      3.51 o 
  -1   3  16       33.74       24.48      4.31 o 
   0   3  16        0.42        2.27      3.58 o 
   1   3  16        6.04       -3.40      3.40 o 
   2   3  16        1.53        3.41      3.81 o 
   3   3  16        3.85       -1.84      3.85 o 
   4   3  16       10.40        6.96      7.01 o 
   5   3  16        0.79       15.40      6.36 o 
   6   3  16        0.46       -3.19      6.66 o 
  -9   4  16       13.99       24.01     11.87 o 
  -8   4  16        7.95        5.57      6.95 o 
  -7   4  16        0.96        6.03      6.61 o 
  -6   4  16       14.21       14.75      9.71 o 
  -5   4  16       12.70       22.83      5.40 o 
  -4   4  16        7.96        6.34      3.96 o 
  -3   4  16      127.87      126.38      6.79 o 
  -2   4  16       26.19       24.42      3.75 o 
  -1   4  16       17.66       18.43      4.20 o 
   0   4  16       27.80       31.96      4.49 o 
   1   4  16        7.57        5.29      3.87 o 
   2   4  16       36.87       32.81      4.70 o 
   3   4  16       29.17       30.08      4.79 o 
   4   4  16        3.34        4.45      5.08 o 
   5   4  16        3.26        6.58      6.04 o 
   6   4  16        4.31       -4.07      7.26 o 
  -8   5  16       20.53       33.98     13.80 o 
  -7   5  16        2.43        3.96      6.47 o 
  -6   5  16        8.65        6.21      6.51 o 
  -5   5  16       18.91       21.25      5.55 o 
  -4   5  16        1.68        1.37      3.49 o 
  -3   5  16       39.85       46.90      6.30 o 
  -2   5  16       40.89       40.13      4.03 o 
  -1   5  16       75.85       82.63      5.52 o 
   0   5  16        0.30       -2.04      3.64 o 
   1   5  16       11.98       12.42      4.02 o 
   2   5  16        2.51       -0.44      4.45 o 
   3   5  16        2.42        1.87      4.74 o 
   4   5  16        7.61       12.09      5.98 o 
   5   5  16        0.68       -5.15      5.42 o 
   6   5  16        0.39       11.07      7.37 o 
  -8   6  16        6.70       11.87     10.08 o 
  -7   6  16       36.58       39.79      8.19 o 
  -6   6  16      116.53      133.94     12.09 o 
  -5   6  16       17.22       13.95     10.05 o 
  -4   6  16        9.20        6.16      4.07 o 
  -3   6  16      122.08      122.48      6.77 o 
  -2   6  16       17.80       13.99      4.18 o 
  -1   6  16        3.30       10.46      6.36 o 
   0   6  16       21.04       25.46      5.23 o 
   1   6  16        6.55        4.71      4.64 o 
   2   6  16       22.95        8.46      4.87 o 
   3   6  16        0.39       -3.92      4.47 o 
   4   6  16        1.35        9.81      5.85 o 
   5   6  16        4.08       11.67      6.29 o 
  -8   7  16        7.95        6.75      7.31 o 
  -7   7  16        4.00       -3.25     11.40 o 
  -6   7  16       82.99       96.78     14.86 o 
  -5   7  16        0.58       -6.72      6.72 o 
  -4   7  16       50.69       44.37      5.11 o 
  -3   7  16       91.51       89.43      6.03 o 
  -2   7  16        0.90       -1.43      3.65 o 
  -1   7  16       26.94       34.86      6.19 o 
   0   7  16        0.76       -0.40      4.17 o 
   1   7  16        0.58        1.97      4.52 o 
   2   7  16       14.72        7.47      4.90 o 
   3   7  16        7.41       -0.80      4.68 o 
   4   7  16        1.08       -1.50      5.38 o 
   5   7  16        0.07       -3.21      6.09 o 
  -8   8  16        2.36       -4.90     11.42 o 
  -7   8  16        3.93        0.83      6.95 o 
  -6   8  16        0.13        9.28      7.29 o 
  -5   8  16       21.57       25.90      7.70 o 
  -4   8  16        9.48        2.73      5.39 o 
  -3   8  16        0.66       -1.58      3.71 o 
  -2   8  16       69.10       68.17      7.39 o 
  -1   8  16        0.41        6.68      5.60 o 
   0   8  16        0.11        0.26      4.36 o 
   1   8  16       13.85       25.35      5.33 o 
   2   8  16        8.46        8.97      4.97 o 
   3   8  16        0.05        1.24      4.92 o 
   4   8  16       10.34        6.39      8.71 o 
   5   8  16        0.32       -0.94      6.28 o 
  -7   9  16       30.49       41.09      8.56 o 
  -6   9  16       18.29       15.21      7.56 o 
  -5   9  16      191.72      243.21     14.59 o 
  -4   9  16        0.00       -5.57      6.08 o 
  -3   9  16       62.45       70.05      7.56 o 
  -2   9  16        9.53       -5.71      5.71 o 
  -1   9  16        5.48       -1.31      5.26 o 
   0   9  16        4.41        8.45      5.86 o 
   1   9  16        0.53       -4.33      4.33 o 
   2   9  16        1.33       -4.63      4.63 o 
   3   9  16        2.51        2.08      7.82 o 
   4   9  16        8.99        8.28      6.58 o 
  -7  10  16       43.94       37.44     20.49 o 
  -6  10  16        2.91       17.54      7.55 o 
  -5  10  16        7.22        4.16      6.92 o 
  -4  10  16       38.94       34.45      8.26 o 
  -3  10  16        0.52       -5.08      5.23 o 
  -2  10  16        5.89        2.80      5.25 o 
  -1  10  16       13.46        4.07      5.49 o 
   0  10  16        0.35        1.36      5.77 o 
   1  10  16        3.18       -3.31      4.72 o 
   2  10  16       26.22       33.36      6.18 o 
   3  10  16       30.32       42.04      7.60 o 
   4  10  16        4.30       14.05      7.08 o 
  -6  11  16        9.68        7.91      7.93 o 
  -5  11  16       13.57       15.47     16.27 o 
  -4  11  16        7.17        8.08      7.25 o 
  -3  11  16        5.57       -4.95      6.51 o 
  -2  11  16        0.03       -5.22      5.22 o 
  -1  11  16        4.28        5.52      5.34 o 
   0  11  16        5.55       -5.28      5.28 o 
   1  11  16        4.31       -4.51      7.07 o 
   2  11  16       21.25       37.93      7.38 o 
   3  11  16        0.30        2.18      6.34 o 
  -5  12  16        0.73       -5.06      7.48 o 
  -4  12  16        0.47       -6.75      8.42 o 
  -3  12  16        2.89        7.74      7.51 o 
  -2  12  16        1.36       -0.20      5.73 o 
  -1  12  16        4.03        0.58      6.26 o 
   0  12  16        7.14        1.06      6.24 o 
   1  12  16       10.16       12.29      6.98 o 
   2  12  16        1.62        1.12      6.09 o 
   3  12  16       12.01       21.66      8.55 o 
  -5  13  16        6.02       -8.57     11.45 o 
  -4  13  16        5.10        5.31      7.52 o 
  -3  13  16        4.03       -1.08      7.39 o 
  -2  13  16       11.56       15.54      8.42 o 
  -1  13  16        4.89       14.91      9.17 o 
   0  13  16        6.40        9.77      6.40 o 
   1  13  16        3.35        6.08      8.20 o 
   2  13  16        0.97       -2.67      9.61 o 
  -3  14  16        1.11       -5.09      7.89 o 
  -2  14  16       26.24       40.72      9.36 o 
  -1  14  16        0.06        5.18      7.82 o 
   0  14  16        2.67        9.89      6.99 o 
  -8   1  17       53.07       64.47      9.53 o 
  -7   1  17        1.64        6.51      6.57 o 
  -6   1  17        1.77       -2.64      4.05 o 
  -5   1  17        0.02        1.70      4.12 o 
  -4   1  17       17.43       20.93      6.78 o 
  -3   1  17      148.39      150.57     13.76 o 
  -2   1  17      107.25       94.45      6.65 o 
  -1   1  17        6.58        2.65      3.79 o 
   0   1  17      131.22      144.98      6.81 o 
   1   1  17        0.01       -1.27      3.15 o 
   2   1  17       14.30       11.47      3.67 o 
   3   1  17        0.35        1.71      4.04 o 
   4   1  17       57.55       67.82      8.67 o 
   5   1  17        1.14       13.46      9.94 o 
  -8   2  17        2.91        1.96      6.71 o 
  -7   2  17       11.36        0.41      6.35 o 
  -6   2  17        1.50       -4.68      4.68 o 
  -5   2  17        1.11       -1.58      5.89 o 
  -4   2  17        3.24        7.22      4.45 o 
  -3   2  17        6.06        1.75      3.69 o 
  -2   2  17       16.83       17.66      4.86 o 
  -1   2  17        5.37        9.98      4.92 o 
   0   2  17       13.31       17.47      4.34 o 
   1   2  17        5.07        2.29      5.10 o 
   2   2  17        0.03        2.89      3.84 o 
   3   2  17        8.62        7.30      4.11 o 
   4   2  17        1.43        3.35      5.16 o 
   5   2  17        4.55        4.21      6.04 o 
  -8   3  17        9.84        8.99      7.00 o 
  -7   3  17       57.24       54.74      8.88 o 
  -6   3  17        4.09        2.06      6.11 o 
  -5   3  17        5.09        3.56      5.02 o 
  -4   3  17        2.21        5.14      4.30 o 
  -3   3  17        3.35        4.80      3.55 o 
  -2   3  17      104.88      102.04      6.06 o 
  -1   3  17       38.22       32.33      4.63 o 
   0   3  17        4.38       -0.56      4.13 o 
   1   3  17       48.22       53.29      5.21 o 
   2   3  17       37.47       29.72      4.81 o 
   3   3  17        3.07        4.62      4.24 o 
   4   3  17        0.94        0.14      5.13 o 
   5   3  17       15.36       10.22      6.26 o 
  -8   4  17       20.04       14.58      7.64 o 
  -7   4  17        1.76        5.75      9.45 o 
  -6   4  17       29.42       36.61     25.09 o 
  -5   4  17       13.85        9.48      7.20 o 
  -4   4  17        2.40        3.22      5.92 o 
  -3   4  17       27.29       31.33      4.68 o 
  -2   4  17       34.25       30.19      5.24 o 
  -1   4  17       96.40      100.73      7.27 o 
   0   4  17        1.36        5.38      3.96 o 
   1   4  17       55.03       56.51      5.33 o 
   2   4  17        2.40       -4.59      4.59 o 
   3   4  17        6.92        3.54      5.89 o 
   4   4  17        6.96        4.53      5.28 o 
   5   4  17        2.85        7.97      6.49 o 
  -8   5  17        0.16        0.07      7.28 o 
  -7   5  17        0.71        1.81      6.39 o 
  -6   5  17        4.62        0.39      6.52 o 
  -5   5  17       15.77       15.61      5.72 o 
  -4   5  17        0.42        0.14      8.83 o 
  -3   5  17        8.26       11.91      4.44 o 
  -2   5  17       56.65       68.89      6.31 o 
  -1   5  17        3.87       -3.24      4.11 o 
   0   5  17       41.22       32.60      5.72 o 
   1   5  17       16.29       15.46      4.97 o 
   2   5  17        2.57        0.54      4.73 o 
   3   5  17        4.23        3.68      6.94 o 
   4   5  17        5.17        9.91      7.02 o 
   5   5  17        0.24       -2.88      6.99 o 
  -8   6  17        8.79        9.60      7.72 o 
  -7   6  17       13.34        0.36      7.17 o 
  -6   6  17        1.58       -6.22      6.22 o 
  -5   6  17        0.76       -1.25      9.04 o 
  -4   6  17       17.08       16.00      6.16 o 
  -3   6  17        0.52        0.74      3.90 o 
  -2   6  17        4.17        5.80      4.54 o 
  -1   6  17        6.38       10.03      4.90 o 
   0   6  17        0.99       -4.12      5.78 o 
   1   6  17        1.12       -0.46      4.57 o 
   2   6  17        0.41       -4.54      4.54 o 
   3   6  17        5.63        6.88      5.24 o 
   4   6  17        0.04        7.83      7.26 o 
   5   6  17        1.25        8.72      7.86 o 
  -7   7  17       14.85       23.46     16.27 o 
  -6   7  17       18.59       18.47      7.72 o 
  -5   7  17       20.31       28.97      8.20 o 
  -4   7  17       12.02        5.20      5.98 o 
  -3   7  17        4.83        1.51      3.90 o 
  -2   7  17       70.23       75.25      7.85 o 
  -1   7  17        0.15        6.52      5.01 o 
   0   7  17       14.96       11.41      4.86 o 
   1   7  17        9.46       19.18      5.58 o 
   2   7  17       11.86       19.67      5.60 o 
   3   7  17        0.01       -2.44      4.75 o 
   4   7  17        0.54       -2.38      6.01 o 
  -7   8  17       19.29       33.45     10.05 o 
  -6   8  17       30.37       36.64      8.70 o 
  -5   8  17       17.77       26.43      8.09 o 
  -4   8  17        6.79       -4.28      6.48 o 
  -3   8  17        3.19       -0.17      5.44 o 
  -2   8  17        0.79       -2.37      5.20 o 
  -1   8  17        0.12       -3.86      5.28 o 
   0   8  17        0.11       -4.31      4.31 o 
   1   8  17        1.10        1.95      6.15 o 
   2   8  17       14.59       21.73      5.81 o 
   3   8  17        4.04       12.72      6.42 o 
   4   8  17        0.26        8.24      6.38 o 
  -7   9  17       26.33       29.44     13.35 o 
  -6   9  17       33.76       21.50      8.52 o 
  -5   9  17       64.60       81.39     14.07 o 
  -4   9  17        1.58       -6.26      6.26 o 
  -3   9  17        2.33        0.00      5.39 o 
  -2   9  17        5.91        4.53      5.79 o 
  -1   9  17        0.55        2.63      5.75 o 
   0   9  17       61.22       66.78      6.95 o 
   1   9  17        2.31       -4.93      4.93 o 
   2   9  17       12.16       16.67      5.70 o 
   3   9  17        0.13        6.37      6.29 o 
   4   9  17        9.18        7.04      9.61 o 
  -6  10  17      101.41      126.49     31.13 o 
  -5  10  17        0.38       10.06      7.37 o 
  -4  10  17       35.87       42.99      8.94 o 
  -3  10  17       10.78       -1.45      6.92 o 
  -2  10  17        1.21       -6.79     10.90 o 
  -1  10  17        2.39       10.18      6.18 o 
   0  10  17        0.64        2.90      5.22 o 
   1  10  17        0.25        2.51      5.14 o 
   2  10  17        5.49        7.00      5.58 o 
   3  10  17        2.26       -6.02      6.03 o 
  -5  11  17       24.84       20.43     14.36 o 
  -4  11  17        4.46        4.82      7.86 o 
  -3  11  17        0.99       -6.31      6.31 o 
  -2  11  17        0.75        1.24      5.70 o 
  -1  11  17        0.00        0.56      5.87 o 
   0  11  17        0.03        4.78      6.35 o 
   1  11  17       12.77       10.20      5.66 o 
   2  11  17       19.38       42.32      7.84 o 
  -5  12  17        4.53        8.80     14.23 o 
  -4  12  17       22.69       22.84      9.03 o 
  -3  12  17        3.11        4.32      7.95 o 
  -2  12  17        6.27        9.65     13.03 o 
  -1  12  17        5.61       13.34      6.34 o 
   0  12  17        0.91       -4.75      6.73 o 
   1  12  17        6.73        3.11      5.25 o 
   2  12  17        2.36        3.18      7.86 o 
  -3  13  17       45.38       50.22     10.06 o 
  -2  13  17        0.48       -2.38      7.52 o 
  -1  13  17        3.54        4.67      6.65 o 
   0  13  17        0.13        2.76      8.97 o 
  -8   0  18        7.46        5.94     10.59 o 
  -7   0  18      117.29      160.71     17.97 o 
  -6   0  18        5.99       -2.07      6.22 o 
  -5   0  18       11.16       13.59      6.95 o 
  -4   0  18        5.75       13.08      6.86 o 
  -3   0  18        0.73       -1.96      6.11 o 
  -2   0  18        0.03        2.60      6.43 o 
  -1   0  18       52.63       55.81      8.79 o 
   0   0  18        0.01       -4.37      4.82 o 
   1   0  18       10.66       15.54      5.40 o 
   2   0  18        0.06       -4.69     10.60 o 
   3   0  18        0.71       11.54     11.33 o 
   4   0  18       13.00        2.21     16.43 o 
   5   0  18        1.97        4.95     10.64 o 
  -8   1  18        1.49       11.85     11.04 o 
  -7   1  18        0.34        0.34      8.59 o 
  -6   1  18       12.84        8.10      7.58 o 
  -5   1  18       36.09       43.02      5.92 o 
  -4   1  18       23.36       28.52      5.40 o 
  -3   1  18       14.09       10.15      4.83 o 
  -2   1  18       34.45       40.74      5.75 o 
  -1   1  18        1.28       -1.02      4.54 o 
   0   1  18       14.05       19.88      4.42 o 
   1   1  18        5.08        3.40      3.78 o 
   2   1  18        0.34       -2.12      4.00 o 
   3   1  18        5.34       10.30      6.07 o 
   4   1  18        2.19        3.53      5.37 o 
   5   1  18        3.47       14.36      9.56 o 
  -8   2  18       13.84        7.51      7.99 o 
  -7   2  18       52.87       61.44      9.78 o 
  -6   2  18        2.58       10.97      5.58 o 
  -5   2  18        4.29        0.74      4.54 o 
  -4   2  18        0.01        1.47      5.54 o 
  -3   2  18        5.29       12.31      4.95 o 
  -2   2  18        0.00        2.59      4.52 o 
  -1   2  18        0.11       -1.05      3.76 o 
   0   2  18        0.00        1.06      3.92 o 
   1   2  18        1.26        2.99      4.03 o 
   2   2  18        3.97       -1.26      4.05 o 
   3   2  18        8.04       14.99      5.43 o 
   4   2  18        1.16       -5.07      5.07 o 
   5   2  18       11.69        4.01     12.04 o 
  -8   3  18        7.32       19.04     11.54 o 
  -7   3  18        8.76       15.20      7.66 o 
  -6   3  18        6.82        6.27      7.18 o 
  -5   3  18       28.77       26.66      7.44 o 
  -4   3  18       21.62       20.40      5.09 o 
  -3   3  18        4.31       -1.17      4.48 o 
  -2   3  18        3.46        1.11      4.66 o 
  -1   3  18        0.39       -2.76      4.30 o 
   0   3  18       24.71       35.94      5.89 o 
   1   3  18        0.22       -5.09      5.76 o 
   2   3  18        6.69        6.73      5.03 o 
   3   3  18        0.21       -3.61      5.05 o 
   4   3  18        1.22       -1.11      5.24 o 
  -7   4  18       23.47       22.04     10.14 o 
  -6   4  18        2.75       13.11      7.32 o 
  -5   4  18       32.89       39.97      5.74 o 
  -4   4  18        6.16        2.26      6.70 o 
  -3   4  18       11.59       16.94      5.12 o 
  -2   4  18        0.74        9.12      4.98 o 
  -1   4  18       29.60       31.23      6.11 o 
   0   4  18       37.35       41.29      6.15 o 
   1   4  18        6.70       12.41      5.44 o 
   2   4  18        0.41        0.79      5.15 o 
   3   4  18        0.96        0.44      5.14 o 
   4   4  18        0.01       -1.88     12.28 o 
  -7   5  18       22.04       33.38      8.80 o 
  -6   5  18       13.41        6.08      7.09 o 
  -5   5  18       35.32       25.02      8.16 o 
  -4   5  18        0.00       -4.38      4.38 o 
  -3   5  18        0.25        2.09      4.63 o 
  -2   5  18        2.27        2.93      4.56 o 
  -1   5  18        0.64        6.60      5.15 o 
   0   5  18       11.67       19.23      5.65 o 
   1   5  18        5.24        3.41      4.95 o 
   2   5  18       21.11       26.95      5.92 o 
   3   5  18       12.80       18.96      5.80 o 
   4   5  18        0.99       -2.73      8.45 o 
  -7   6  18        0.41       -7.02      7.02 o 
  -6   6  18       12.30        1.05      7.46 o 
  -5   6  18        2.65        8.97      7.87 o 
  -4   6  18        0.57        2.73      5.61 o 
  -3   6  18       45.14       44.06      6.11 o 
  -2   6  18       24.74       24.77      5.55 o 
  -1   6  18       58.14       66.28      7.08 o 
   0   6  18       13.66       11.42      5.31 o 
   1   6  18       27.97       48.03      6.62 o 
   2   6  18        4.55        9.37      5.47 o 
   3   6  18       16.68       25.35      6.14 o 
   4   6  18        3.62        4.60      6.69 o 
  -7   7  18        0.53       -9.80      9.80 o 
  -6   7  18        1.50       -2.33      7.52 o 
  -5   7  18       15.36       17.16      8.30 o 
  -4   7  18        6.44        6.60      5.77 o 
  -3   7  18        5.29       16.29      6.23 o 
  -2   7  18       50.69       45.80      6.26 o 
  -1   7  18        0.36       -4.45      4.54 o 
   0   7  18        1.85        6.41      5.22 o 
   1   7  18        6.00        6.48      5.52 o 
   2   7  18        0.09        1.05      5.25 o 
   3   7  18        0.64        9.38      6.70 o 
  -6   8  18      119.83      141.39     12.44 o 
  -5   8  18       27.39       25.01      8.73 o 
  -4   8  18        5.39        5.60      8.00 o 
  -3   8  18       16.19       33.22      6.96 o 
  -2   8  18        0.19        7.02      5.80 o 
  -1   8  18        1.36       -4.55      4.90 o 
   0   8  18       27.94       20.72      6.01 o 
   1   8  18        2.42        2.99      6.62 o 
   2   8  18        0.11       -1.36      5.43 o 
   3   8  18        5.04        4.60      6.76 o 
  -6   9  18        5.98       14.45      8.41 o 
  -5   9  18       16.19       25.61     10.44 o 
  -4   9  18        1.72        1.81      7.53 o 
  -3   9  18        3.29        5.39      6.18 o 
  -2   9  18        2.38       -1.74      5.68 o 
  -1   9  18        0.93        2.69      5.84 o 
   0   9  18        0.18       -4.78      5.07 o 
   1   9  18       26.92       48.16      6.83 o 
   2   9  18        0.05       -3.02      5.60 o 
   3   9  18        1.22        7.06      8.12 o 
  -5  10  18        0.69        0.96     10.38 o 
  -4  10  18        0.34       -2.88      7.38 o 
  -3  10  18        0.15        2.91      7.36 o 
  -2  10  18        1.68        8.99      6.40 o 
  -1  10  18        4.85        9.58      6.42 o 
   0  10  18        3.67        4.83      5.67 o 
   1  10  18        0.44       -0.95      5.43 o 
   2  10  18        1.77        2.32      6.40 o 
  -4  11  18       14.30       41.77      9.89 o 
  -3  11  18        1.66       -7.60     23.66 o 
  -2  11  18        2.32      -11.59     11.59 o 
  -1  11  18       18.40       30.44      7.75 o 
   0  11  18        0.49        5.94      5.49 o 
   1  11  18        0.34       -0.99      7.77 o 
  -3  12  18        3.87      -12.07     12.07 o 
  -2  12  18        8.95        7.20      8.78 o 
  -1  12  18        1.04        9.86      7.17 o 
   0  12  18        4.25       17.74      7.15 o 
  -7   1  19       32.08       33.67      9.16 o 
  -6   1  19       48.49       56.42      7.64 o 
  -5   1  19        0.00       -1.30      5.11 o 
  -4   1  19        0.33        3.66      4.92 o 
  -3   1  19        8.31        8.32      5.12 o 
  -2   1  19       46.40       56.72      6.56 o 
  -1   1  19        0.17       -1.46      4.70 o 
   0   1  19        5.53        9.35      5.26 o 
   1   1  19        2.75       -4.50      4.50 o 
   2   1  19        0.37       -1.61      4.92 o 
   3   1  19        2.92        5.43      5.59 o 
   4   1  19        1.73       -5.32      5.32 o 
  -7   2  19        9.93       13.85      8.45 o 
  -6   2  19        0.00        3.24      5.90 o 
  -5   2  19        0.67        5.53      5.07 o 
  -4   2  19        0.71        7.72      5.00 o 
  -3   2  19       96.23      120.41      8.12 o 
  -2   2  19        0.00       -0.45      4.51 o 
  -1   2  19       14.86        4.40      4.91 o 
   0   2  19        5.64       14.37      7.33 o 
   1   2  19       15.39       17.15      5.83 o 
   2   2  19       24.32       37.08      6.52 o 
   3   2  19        0.65        4.50      5.71 o 
   4   2  19        1.43        2.54      7.38 o 
  -7   3  19        0.59       -6.69      6.69 o 
  -6   3  19        2.73        6.05      5.85 o 
  -5   3  19        1.39        3.31      4.99 o 
  -4   3  19       94.85      116.21      8.01 o 
  -3   3  19        4.17        5.75      5.07 o 
  -2   3  19        4.14       -3.16      5.19 o 
  -1   3  19        0.14        8.68      4.97 o 
   0   3  19       18.62       22.14      5.69 o 
   1   3  19       34.06       37.25      6.50 o 
   2   3  19        0.03       -4.96      4.96 o 
   3   3  19        3.80       12.30      7.02 o 
   4   3  19       31.04       47.01      9.99 o 
  -7   4  19       17.02       30.29      8.64 o 
  -6   4  19        0.31       -5.21      5.21 o 
  -5   4  19        7.94       12.20      6.24 o 
  -4   4  19        7.29       15.75      5.42 o 
  -3   4  19       16.81       15.81      6.36 o 
  -2   4  19       11.37       16.63      5.45 o 
  -1   4  19        6.38        1.86      5.06 o 
   0   4  19        2.67        2.94      5.07 o 
   1   4  19        9.44       14.60      5.70 o 
   2   4  19       15.83       20.46      6.33 o 
   3   4  19        0.69       -0.12      5.61 o 
  -6   5  19        5.39       22.70      8.57 o 
  -5   5  19        3.89       -0.78      5.49 o 
  -4   5  19        4.45        0.76      4.77 o 
  -3   5  19        1.37        4.92      5.01 o 
  -2   5  19       58.49       71.33      7.25 o 
  -1   5  19        2.20        3.02      5.15 o 
   0   5  19        0.13       -1.23      5.06 o 
   1   5  19        4.80        7.39      6.11 o 
   2   5  19       16.47       22.32      6.39 o 
   3   5  19        0.64       12.85      6.10 o 
  -6   6  19        3.48       -7.31      7.31 o 
  -5   6  19        1.16        2.90      7.58 o 
  -4   6  19       47.53       61.95      6.76 o 
  -3   6  19       83.83      104.60      7.83 o 
  -2   6  19        0.00       -4.96      4.96 o 
  -1   6  19        9.65       12.01      5.60 o 
   0   6  19        6.75        5.24      5.56 o 
   1   6  19        3.60        9.80      5.69 o 
   2   6  19       25.78       41.26      6.88 o 
   3   6  19        2.14        4.36      7.41 o 
  -6   7  19        2.72        4.50      8.28 o 
  -5   7  19       38.54       40.90     22.91 o 
  -4   7  19        0.10       -6.49      7.26 o 
  -3   7  19        3.20        0.26      5.17 o 
  -2   7  19       22.94       31.27      6.25 o 
  -1   7  19        1.67       -1.35      5.43 o 
   0   7  19        0.18        1.20      5.16 o 
   1   7  19        1.12        2.14      5.38 o 
   2   7  19        1.11       -1.71      5.50 o 
  -5   8  19       28.97       45.61     10.08 o 
  -4   8  19       19.91       29.45      8.98 o 
  -3   8  19       22.71       35.66      7.27 o 
  -2   8  19       27.29       39.06      6.32 o 
  -1   8  19        4.67       -1.61      5.43 o 
   0   8  19        0.09        2.19      5.57 o 
   1   8  19        0.43       -0.47      5.73 o 
   2   8  19        1.96        3.73      5.97 o 
  -5   9  19        0.52       -8.89     12.01 o 
  -4   9  19        0.01        6.89      8.21 o 
  -3   9  19        6.18       15.98      8.72 o 
  -2   9  19        0.05       -1.06      5.22 o 
  -1   9  19        2.18       10.53      5.70 o 
   0   9  19        5.60        7.57      6.01 o 
   1   9  19        4.26        7.65      6.25 o 
  -4  10  19        4.47      -10.91     10.91 o 
  -3  10  19        2.71        2.34      8.31 o 
  -2  10  19        5.98        9.39      7.14 o 
  -1  10  19        3.37       13.41      5.88 o 
   0  10  19       21.24       32.63      7.03 o 
  -2  11  19        0.08       15.14     13.86 o 
  -6   0  20       18.89        1.21     10.82 o 
  -5   0  20        9.33       18.05      8.00 o 
  -4   0  20        4.88       -5.12      6.88 o 
  -3   0  20       26.52       15.31      8.23 o 
  -2   0  20       13.94       -1.87      7.25 o 
  -1   0  20      101.03      131.12     12.48 o 
   0   0  20        2.55       -1.78      7.46 o 
   1   0  20        0.00        0.08      7.75 o 
   2   0  20        0.07       -5.76      7.54 o 
   3   0  20       32.54       30.64      9.83 o 
  -6   1  20        5.06       -7.39      7.39 o 
  -5   1  20        9.58        5.84      5.44 o 
  -4   1  20        1.36       12.10      7.21 o 
  -3   1  20        1.44        6.30      6.47 o 
  -2   1  20       32.45       49.92      6.83 o 
  -1   1  20       17.20       18.87      5.92 o 
   0   1  20       24.47       36.17      6.52 o 
   1   1  20        7.43       14.55      6.07 o 
   2   1  20        8.57        7.67      6.01 o 
   3   1  20        6.19       14.45      6.38 o 
  -6   2  20        9.93       16.85      6.63 o 
  -5   2  20        0.02        4.76      4.94 o 
  -4   2  20       22.09       29.57      5.83 o 
  -3   2  20        3.16        0.18      5.07 o 
  -2   2  20       21.56       23.37      7.78 o 
  -1   2  20        6.93        8.37      8.02 o 
   0   2  20        4.05        1.28      6.45 o 
   1   2  20       10.95       12.32      5.95 o 
   2   2  20        1.71       -2.92      5.59 o 
   3   2  20        6.31       18.72      9.39 o 
  -6   3  20        2.48        7.68      6.64 o 
  -5   3  20       12.19       14.00      6.52 o 
  -4   3  20        8.67       15.12      5.60 o 
  -3   3  20        2.21        2.06      5.33 o 
  -2   3  20       57.79       63.20      7.07 o 
  -1   3  20        2.49        1.84      5.44 o 
   0   3  20        5.13        8.23      5.53 o 
   1   3  20       23.68       35.05      6.64 o 
   2   3  20        5.02        1.91      5.91 o 
  -6   4  20        0.91        4.23      5.93 o 
  -5   4  20        8.30        5.33      6.43 o 
  -4   4  20        5.53       -0.03      5.41 o 
  -3   4  20       18.47       23.37      6.01 o 
  -2   4  20        0.00       -6.45      6.45 o 
  -1   4  20        1.53       -4.87      4.87 o 
   0   4  20       28.66       31.49      6.69 o 
   1   4  20        0.03        4.74      5.83 o 
   2   4  20       46.39       55.20      7.84 o 
  -6   5  20       16.58       19.76     11.15 o 
  -5   5  20        0.62        0.30      6.23 o 
  -4   5  20        0.00        1.30      5.21 o 
  -3   5  20       28.33       20.21      6.02 o 
  -2   5  20       40.86       42.14      6.63 o 
  -1   5  20        0.14        3.53      5.35 o 
   0   5  20        3.04        3.50      7.91 o 
   1   5  20       21.51       20.30      8.11 o 
   2   5  20        4.64       -5.69      5.69 o 
  -5   6  20        4.37        6.54      6.67 o 
  -4   6  20        5.81        5.82      6.24 o 
  -3   6  20        0.01        7.76      5.63 o 
  -2   6  20        0.67        5.08      5.59 o 
  -1   6  20       36.83       33.85      6.58 o 
   0   6  20        3.13        4.74      5.95 o 
   1   6  20        1.60       11.60      6.28 o 
   2   6  20        1.46       -7.84     17.67 o 
  -5   7  20        3.61       -7.57     11.73 o 
  -4   7  20        3.50       -3.83      6.40 o 
  -3   7  20       80.49       99.36      8.30 o 
  -2   7  20       21.71       27.39      9.21 o 
  -1   7  20       47.16       49.38      7.38 o 
   0   7  20       14.29       30.92      6.82 o 
   1   7  20        0.93       -0.02      6.60 o 
  -4   8  20        9.15       12.84     14.00 o 
  -3   8  20        0.09       -0.83      7.19 o 
  -2   8  20        0.09       -1.35      5.40 o 
  -1   8  20        3.18        7.91      5.91 o 
   0   8  20        6.00       12.76      6.21 o 
  -3   9  20        0.21       -2.13      7.52 o 
  -2   9  20       17.72       27.88      7.68 o 
  -1   9  20        0.07        3.25      6.89 o 
  -5   1  21        3.69        4.22      5.51 o 
  -4   1  21        5.30        3.73      5.41 o 
  -3   1  21       19.15       19.63      6.19 o 
  -2   1  21        2.01        4.85      5.84 o 
  -1   1  21        7.42       14.66      6.44 o 
   0   1  21        0.11       -3.35      5.61 o 
   1   1  21        0.82       -5.57      5.57 o 
  -5   2  21        1.64        9.17      6.86 o 
  -4   2  21        6.48       22.06      5.95 o 
  -3   2  21       16.80       21.51      6.31 o 
  -2   2  21        0.01       -0.20      8.11 o 
  -1   2  21        3.90       11.05      5.93 o 
   0   2  21       23.47       28.18      8.21 o 
   1   2  21       20.79       19.92      6.85 o 
  -5   3  21        4.79       19.17      7.35 o 
  -4   3  21        0.24        6.23      7.12 o 
  -3   3  21        7.89        7.91      6.55 o 
  -2   3  21        9.38       13.98      6.07 o 
  -1   3  21       29.58       33.34      7.97 o 
   0   3  21        0.18        3.72      5.84 o 
   1   3  21       15.28        5.42      6.30 o 
  -5   4  21       11.12       -3.74     10.96 o 
  -4   4  21        0.01       -4.85      5.60 o 
  -3   4  21        3.49       -0.57      5.81 o 
  -2   4  21        0.76        4.61      5.80 o 
  -1   4  21        1.82       -3.69      5.48 o 
   0   4  21        1.00       -4.45      5.86 o 
   1   4  21        0.07        1.82      7.01 o 
  -4   5  21       31.86       47.57      9.21 o 
  -3   5  21       25.43       52.97      7.49 o 
  -2   5  21        0.34       -0.67      5.83 o 
  -1   5  21        0.01        6.01      5.84 o 
   0   5  21       17.71        6.03      6.32 o 
  -3   6  21        0.21       -1.06      5.89 o 
  -2   6  21       40.00       48.34      7.63 o 
  -1   6  21       16.87       24.56      6.81 o 
   0   6  21        0.33       12.00      8.72 o 
  -2   7  21        0.16        3.07      6.84 o 
  -3   0  22        0.66       -2.45      8.43 o 
  -2   0  22       33.38       48.18     16.27 o 
  -1   0  22        0.48       -6.90      8.72 o 
  -3   1  22        0.05       -3.94      5.87 o 
  -2   1  22        5.00        3.87      6.00 o 
  -1   1  22        9.03       10.83      6.48 o 
  -3   2  22        3.05        6.13      8.30 o 
  -2   2  22        3.58       -5.72      5.72 o 
  -1   2  22        0.66       12.70      9.13 o 
  -2   3  22       13.31       16.14      9.44 o 
  -1   3  22        0.42       -5.32     12.40 o 
                                                 
